# Supplementary material for: Longitudinal wearable sensor data enhance precision of Long COVID detection
Source: PLOS Digit Health. 2025 Nov 20;4(11):e0001093. doi: 10.1371/journal.pdig.0001093 (PMC12633932; doi:10.1371/journal.pdig.0001093)
Supplement: S2 File — A table displaying four-week time windows, from Start Week to End Week after an initial COVID-19 diagnosis, used to preprocess each participant’s wearable data before machine learning analysis. (XLSX) [file pdig.0001093.s009.xlsx]

## Sheet: all_timeframes
Participant	Start Week	End Week
1	0	4
2	0	4
3	0	4
4	0	4
5	0	4
6	0	4
7	0	4
8	0	4
9	0	4
10	0	4
11	0.142857	4.14286
12	0.142857	4.14286
13	0.142857	4.14286
14	0.142857	4.14286
15	0.142857	4.14286
16	0.428571	4.42857
17	0.571429	4.57143
18	0.571429	4.57143
19	0.857143	4.85714
20	0.857143	4.85714
21	1.14286	5
22	1.28571	5.28571
23	3.14286	7
24	3.85714	7.85714
25	6	10
26	6.28571	10.2857
27	8.14286	12.1429
28	8.42857	12.4286
29	9	13
30	10	14
31	10	14
32	11	15
33	11.2857	15.2857
34	11.4286	15.2857
35	11.8571	15.8571
36	12.4286	16.4286
37	13	17
38	13	17
39	14.1429	18.1429
40	15	19
41	15.2857	19.2857
42	15.5714	19.5714
43	15.7143	19.7143
44	15.8571	19.8571
45	15.8571	19.8571
46	17.1429	21.1429
47	17.5714	21.4286
48	18	22
49	18.1429	22.1429
50	18.2857	22.1429
51	18.5714	22.5714
52	20	24
53	20	23.8571
54	21.1429	25.1429
55	22.5714	26.4286
56	22.5714	26.5714
57	23.4286	27.2857
58	23.5714	27.5714
59	24.4286	28.4286
60	24.8571	28.8571
61	25.7143	29.7143
62	25.7143	29.7143
63	26.4286	30.4286
64	26.5714	30.5714
65	27.8571	31.8571
66	28.2857	32.2857
67	28.7143	32.7143
68	29.2857	33.2857
69	29.8571	33.7143
70	29.8571	33.8571
71	30	34
72	30.7143	34.7143
73	31.7143	35.7143
74	31.7143	35.7143
75	32.4286	36.4286
76	33	37
77	33.5714	37.5714
78	34	38
79	35.2857	39.2857
80	35.5714	39.5714
81	35.8571	39.8571
82	36	40
83	36.5714	40.5714
84	37.4286	41.4286
85	41.1429	45.1429
86	43.1429	47.1429
87	43.4286	47.4286
88	43.4286	47.4286
89	43.4286	47.4286
90	44.1429	48.1429
91	45	49
92	45.4286	49.4286
93	45.7143	49.7143
94	46.8571	50.8571
95	49	53
96	50.2857	54.2857
97	51.1429	55.1429
98	51.8571	55.8571
99	52.8571	56.8571
100	53.7143	57.7143
101	54.1429	58.1429
102	54.1429	58.1429
103	54.4286	58.4286
104	56.1429	60.1429
105	58.1429	62
106	58.2857	62.2857
107	60	64
108	61	65
109	62.8571	66.8571
110	63.7143	67.7143
111	65	69
112	66.5714	70.4286
113	72	76
114	74.5714	78.5714
115	78.5714	82.5714
116	84.8571	88.8571
117	96.1429	100.143
118	99.5714	103.571
119	102	106
120	104.286	108.286
121	114.714	118.714
122	122.286	126.286
123	128.429	132.429
124	129	133
125	136.143	140.143
126	137.429	141.429
