# Supplementary material for: Longitudinal wearable sensor data enhance precision of Long COVID detection
Source: PLOS Digit Health. 2025 Nov 20;4(11):e0001093. doi: 10.1371/journal.pdig.0001093 (PMC12633932; doi:10.1371/journal.pdig.0001093)
Supplement: S3 File — A table displaying the 202 unique features derived from each participant’s heart rate data across six analytics categories. SEE, Shannon Energy Envelope; DCT, Discrete Cosine Transform; NN, RR interval; SDNN, Standard Deviation of the RR interval; RMSSD, square root of the mean squared differences of successive RR intervals; pNN50, the proportion of successive RR interval differences exceeding 50 ms; SD1, the standard deviation of successive RR intervals scaled by 1/2; SD2, the standard deviation of points along the line-of-identity axis; kl div, Kullback-Leibler divergence. (XLSX) [file pdig.0001093.s010.xlsx]

## Sheet: all_features_0_1000
Participant	mode 0 signal correlation	mode 0 log frequency median	mode 0 SEE mean	mode 0 SEE variance	mode 0 SEE skew	mode 0 SEE kurtosis	mode 0 SEE DCT 0	mode 0 SEE DCT 1	mode 0 SEE DCT 2	mode 0 SEE DCT 3	mode 0 SEE DCT 4	mode 0 SEE DCT 5	mode 0 SEE DCT 6	mode 0 SEE DCT 7	mode 0 SEE DCT 8	mode 0 SEE DCT 9	mode 0 SEE DCT 10	mode 0 SEE DCT 11	mode 0 SEE DCT 12	mode 0 SEE DCT 13	mode 0 SEE DCT 14	mode 1 signal correlation	mode 1 log frequency median	mode 1 SEE mean	mode 1 SEE variance	mode 1 SEE skew	mode 1 SEE kurtosis	mode 1 SEE DCT 0	mode 1 SEE DCT 1	mode 1 SEE DCT 2	mode 1 SEE DCT 3	mode 1 SEE DCT 4	mode 1 SEE DCT 5	mode 1 SEE DCT 6	mode 1 SEE DCT 7	mode 1 SEE DCT 8	mode 1 SEE DCT 9	mode 1 SEE DCT 10	mode 1 SEE DCT 11	mode 1 SEE DCT 12	mode 1 SEE DCT 13	mode 1 SEE DCT 14	mode 2 signal correlation	mode 2 log frequency median	mode 2 SEE mean	mode 2 SEE variance	mode 2 SEE skew	mode 2 SEE kurtosis	mode 2 SEE DCT 0
1	0.611182	1	0.682738	1	3.19463	9.60873	24.852	16.501	17.6239	12.8815	10.2363	5.63743	4.95745	0.527189	-1.97659	-4.46044	-3.81431	-5.37425	-7.2264	-6.74974	-6.71864	0.609017	2.88291	4.45467	1	-0.392248	0.427502	162.153	9.99349	-0.457402	-10.5978	-4.1523	0.884777	-2.92203	-11.7855	-2.97641	1.64621	-0.670089	0.677284	1.08842	-4.02897	-3.04105	0.434718	3.64014	2.52454	1	0.0509535	-0.544218	91.8947
2	0.738286	1	1.04853	1	2.06982	4.65611	38.167	-17.4242	9.52101	-5.40976	-3.84178	12.4766	0.408101	-4.12289	-1.42632	-8.69113	9.58191	-0.97224	-1.13967	-0.110912	-5.99905	0.548775	2.81743	3.82144	1	-0.566234	-0.562292	139.102	0.835809	-3.01854	-8.20687	-2.05751	-4.7183	-2.34116	11.2186	-0.743444	-0.0442791	0.911527	-3.32368	3.00119	0.734961	2.87211	0.390388	3.33283	2.26814	1	0.177271	-1.16187	82.5614
3	0.505796	1	2.08114	1	-0.104682	-1.09443	75.8119	12.141	6.56006	-5.58186	4.2266	-1.59367	-2.16353	-16.1862	11.8324	-3.97461	2.63303	6.30625	2.95977	-0.607558	-4.03637	0.775314	2.68806	1.77841	1	1.97957	4.7261	64.7839	5.54668	-14.1023	-7.30198	-7.57952	-1.50793	5.15211	3.05157	5.79734	1.06166	-9.68413	-9.10425	15.1648	10.2539	-6.42187	0.357421	3.24741	2.12464	1	0.341927	-0.724921	77.3965
4	0.7006	1	0.703883	1	3.08582	9.03582	25.6411	-15.917	19.8481	-11.4667	12.5195	-8.64684	7.41334	-3.56669	4.08176	-0.490468	0.951406	0.3146	-2.66016	3.15114	-4.65168	0.625713	3.19971	2.4958	1	3.81881	19.5955	90.9172	-4.14275	-7.50756	10.4356	-9.16991	3.15978	4.19261	-9.20893	3.33156	4.02799	-7.7485	11.6124	-2.87007	-6.32937	3.88309	0.33919	4.5239	2.37983	1	0.328162	-0.3597	86.6924
5	0.878188	1	0.773796	1	3.92582	17.6292	28.1878	12.1413	11.6518	3.43993	-6.12215	-4.0893	-6.27189	-7.2651	2.04442	0.248852	9.24449	10.165	9.07944	7.41089	2.1095	0.454396	1.74847	2.72959	1	-0.250182	-0.893649	99.4337	3.84759	2.52955	0.520723	1.34271	-3.22316	4.86449	2.35641	3.05981	10.6725	9.10596	-9.21838	3.41568	-6.03661	2.65223	0.31517	2.22739	1.85131	1	0.747114	-0.15087	67.4395
6	0.77317	1	1.16715	1	1.59155	2.43773	42.517	21.6846	16.9032	-5.67529	-3.35001	-4.70485	-2.16419	2.47426	6.05284	5.78784	5.1783	-0.53849	-0.926009	-0.700165	2.02297	0.498619	3.43694	3.1712	1	-0.514307	-0.692313	115.52	-3.81354	6.72321	-9.72296	8.91551	5.46663	-0.810487	3.89607	2.60183	-6.43444	2.85907	1.53638	1.99689	8.26089	2.4502	0.397182	4.33431	2.11285	1	0.275013	-1.11769	76.967
7	0.5521	1	2.6886	1	-0.48996	-1.11102	97.9404	-6.67969	-1.10149	1.70951	-2.07473	-4.93207	2.59849	13.6853	-8.30282	7.65172	-4.51633	3.19599	0.608277	9.83252	-0.239889	0.717023	3.19674	2.7044	1	1.8027	7.00578	98.5158	5.99234	-7.1972	-14.4982	-11.8269	5.00639	5.12104	7.54286	-4.0373	-16.8159	1.35047	5.67198	5.23239	0.713818	-1.79951	0.377522	3.88002	2.56573	1	-0.0623955	-1.08906	93.4646
8	0.891552	1	0.863024	1	2.60325	6.40093	31.4382	-8.59473	-13.6042	9.33674	7.16074	-7.70049	-5.64694	8.84894	-5.32623	1.70888	1.64221	-5.81369	6.0967	3.31694	-5.07095	0.554212	1.79047	2.56112	1	-0.123323	-1.19806	93.2964	2.4528	4.40054	-2.11985	-5.16732	3.50381	1.40292	-20.5172	1.46886	3.62096	0.696714	5.74457	-8.60374	1.44818	-5.51423	0.293336	2.45882	1.85096	1	0.666939	-0.291177	67.427
9	0.668439	1	0.567677	1	3.13452	9.31109	20.6716	17.5097	18.5836	11.289	9.44681	4.78559	3.31869	-1.36333	-2.36518	-4.44374	-5.05185	-8.23889	-6.55117	-7.45652	-6.94844	0.626792	2.73192	3.97573	1	0.996588	4.58684	144.773	-5.02794	-18.2739	5.33771	2.20227	-11.7621	-5.99577	10.1216	-4.3169	-1.51822	-2.43149	3.03331	-1.98146	-5.83462	0.252896	0.360749	3.47345	2.48285	1	0.279429	-0.8576	90.4114
10	0.775385	1	2.06457	1	1.91883	5.02879	75.208	-6.87483	-3.34246	20.3131	-9.39146	8.13566	5.63857	-6.69658	9.10692	-4.26749	-1.87778	8.50047	-1.41047	3.44221	6.6957	0.545975	-1.63361	0.867654	1	2.41855	5.61975	31.6069	10.6605	23.2056	12.4716	15.9862	6.50658	10.6876	6.69976	4.78729	0.43889	1.629	0.310116	3.01931	2.01978	0.753691	0.25838	1.73405	1.8157	1	0.594102	-0.628681	66.1422
11	0.779338	1	0.987768	1	4.43147	22.5209	35.9824	9.85297	12.6296	13.5981	9.58033	8.79823	5.45641	5.67516	8.7174	-1.65935	2.45375	0.570998	-1.7642	-0.410367	-3.18169	0.49571	1.79436	3.02744	1	-0.754683	-0.554183	110.284	13.8959	5.99704	2.07093	-2.47906	-3.60291	6.31158	4.5341	-3.70496	-2.71404	0.353876	4.62902	-5.15489	2.32714	-1.71113	0.366518	2.43322	2.31073	1	0.345951	-0.659958	84.1755
12	0.837079	1	1.34449	1	2.83346	8.6189	48.9771	11.1692	14.5323	6.23687	9.57904	5.9983	0.467475	4.93234	0.615977	6.70069	-4.86695	1.12272	-4.00855	-4.94861	-4.1094	0.474879	1.79152	2.94255	1	-0.365579	-0.820182	107.191	-6.48531	-6.95987	0.193711	6.93837	-0.414909	1.01972	-1.56366	-7.23347	6.5585	-4.65258	-12.3697	-3.95818	4.20185	4.10345	0.329385	2.53094	2.39216	1	0.192056	-0.519869	87.1415
13	0.702882	1	1.29253	1	2.52924	6.27309	47.0842	11.998	3.74324	-2.50218	6.50797	2.32493	-10.0829	-16.1602	-8.61439	-1.4013	-3.93017	-6.86483	-2.36393	6.54949	11.9005	0.602107	2.67557	3.26354	1	-0.400491	-0.610113	118.884	-10.8088	-14.1856	-3.44039	-8.63998	2.05951	-4.91997	7.06821	-4.2736	1.52998	4.56963	-8.96837	-4.45897	-4.46904	5.76304	0.408574	3.72654	2.23239	1	0.376123	-0.765996	81.3215
14	0.778382	1	0.887138	1	2.85451	8.35797	32.2923	-10.82	-8.33571	11.5809	-6.39872	1.91856	1.08629	-1.18717	-1.50886	-4.32955	10.5436	-1.69708	-3.88419	4.55719	-4.66798	0.483582	1.87489	2.41994	1	0.0197485	-1.29525	88.087	-7.70915	1.23096	9.90115	14.6837	-0.475744	-2.8688	-3.72365	0.705875	-2.45777	-5.00797	-3.00741	4.85701	-0.615551	2.57443	0.435358	2.36244	2.76514	1	-0.00349715	-1.01046	100.653
15	0.643055	1	0.605412	1	5.92579	36.9236	22.0207	8.56977	10.6873	7.6478	11.2474	8.25496	9.45473	7.38622	9.13486	6.90492	9.68122	6.2218	8.76532	5.59501	7.0663	0.573965	2.60932	3.06657	1	-0.588466	-0.605255	111.541	2.10195	-6.3664	-3.15667	1.55755	0.504578	1.22361	4.5332	19.4899	-12.1049	-1.02382	2.3273	-10.0199	-2.35846	-11.8696	0.51514	3.30359	1.77623	1	1.47388	3.33907	64.607
16	0.853938	1	1.15895	1	2.9492	10.9486	42.1865	-11.6615	-3.84273	7.63558	1.68228	-6.66858	-3.21021	7.45728	-8.98946	0.235355	1.10943	6.91169	-8.34737	-2.95117	11.8698	0.485278	1.75521	3.21767	1	-0.614801	-0.613963	117.125	-0.243182	17.1387	8.19009	-4.97302	-5.12128	4.58158	-1.76336	0.758395	-6.30672	0.866977	-1.58825	-1.43611	2.36848	-13.6367	0.330163	2.2276	2.14151	1	0.516497	-0.31013	77.9523
17	0.681158	1	1.86471	1	2.73377	10.7397	67.774	-2.8553	-7.75514	14.9375	9.46085	-4.62994	8.95063	5.86543	-7.50153	-0.924623	7.79336	2.65859	-7.52504	6.89928	1.68549	0.560026	3.02373	3.13252	1	-0.459313	-0.159669	113.853	10.9891	-0.926377	-2.4488	-2.05048	5.41598	6.13625	11.3169	-6.77431	2.17823	-8.51371	5.70617	0.545074	-1.19653	-7.08242	0.420995	3.75256	2.31898	1	0.013159	-1.16943	84.2847
18	0.822567	1	1.20715	1	3.51576	14.5805	43.9575	-15.5534	9.74721	2.58747	-3.55538	2.95147	3.38445	-5.64814	11.3243	-8.02922	3.36133	2.43897	-4.742	4.948	-0.7967	0.463375	1.89222	2.23309	1	-0.134766	-1.11504	81.3165	-27.4736	2.45551	8.09488	11.8954	-3.80902	-1.55903	-2.80851	-6.05562	-0.672553	-7.78365	1.61847	3.63101	-2.62813	-2.78939	0.350698	2.50834	1.9832	1	0.499408	-0.558815	72.2167
19	0.91622	1	1.00741	1	2.67076	7.88929	36.6979	3.41512	-10.6368	4.3176	0.680449	0.37685	13.8033	-0.6592	-14.9153	-2.78159	0.428038	-1.70861	3.25039	-1.30371	-13.0654	0.337977	2.36763	3.31369	1	-0.0988211	-0.740401	120.711	-7.48812	9.73836	-3.88584	2.64788	-0.438998	3.50449	1.25559	-2.05949	-4.68348	-5.62794	-3.44254	-0.775486	-8.19875	-1.11948	0.180256	2.91725	1.78895	1	0.578808	-0.557016	65.168
20	0.867408	1	1.8274	1	1.63893	2.02999	66.5684	-4.97586	8.2526	0.1674	7.80434	12.8373	-7.88029	-1.18461	2.59928	2.7674	-1.3011	-10.1653	1.72076	1.21935	-6.49787	0.479769	1.85967	2.52665	1	-0.0342836	-1.01184	92.0407	-0.164272	2.37583	-3.47519	-2.14793	-3.44899	-9.247	9.74634	11.7084	5.50245	-12.1885	0.887638	2.08179	12.1797	-0.242314	0.289325	2.66556	1.80116	1	1.07957	0.768155	65.6127
21	0.823672	1	1.41679	1	1.94996	4.94521	51.6109	-10.7872	12.734	6.36479	-1.91738	4.86273	-7.56854	2.71603	5.40992	-3.81013	-3.86272	-0.258853	3.84291	-3.12357	2.64559	0.474922	1.96552	2.69276	1	-0.701249	-0.19603	98.092	-4.49362	10.3805	4.54873	-1.02918	-4.58783	-5.53065	6.30999	12.6067	6.94737	-13.9946	-10.4098	-2.91345	0.989058	-3.35842	0.292428	2.98003	1.67077	1	0.729052	-0.0903942	60.8629
22	0.859897	1	1.36772	1	2.04611	4.28349	49.6729	-11.6282	-7.39694	6.63359	3.52781	-9.21155	-1.67073	12.7673	-4.60102	-0.800949	5.2806	-1.26678	8.35478	-9.12817	-0.129754	0.397572	2.21163	2.40042	1	0.249415	-0.685787	87.1786	6.0274	8.80318	6.72074	0.284711	15.9026	7.22934	-5.57599	-4.52878	-2.49334	8.39289	0.156846	-2.1504	-1.27365	-1.03695	0.249559	2.95893	1.82478	1	0.667018	-0.366928	66.2725
23	0.800502	1	1.39351	1	3.02903	10.0779	50.7628	-9.20289	-2.83377	3.66301	10.7057	-15.0265	8.68582	-1.47221	-0.19467	-4.39619	13.3939	-6.28281	2.11663	-0.312599	6.57636	0.456572	1.81673	1.99022	1	0.621153	-0.231154	72.4996	-11.5625	6.54924	-2.70474	-6.80709	-6.63547	-1.21373	-1.53812	-5.48676	10.1523	2.72241	7.87773	-16.8779	1.81593	-1.03405	0.384113	2.41292	1.90517	1	0.358326	-1.09911	69.4017
24	0.887609	1	1.15845	1	2.53355	7.48236	42.2001	-5.19171	-13.895	3.99962	5.18127	-14.9645	6.05436	7.97006	1.54338	-5.512	4.72481	-3.96006	2.88084	-0.648807	-2.48983	0.391137	2.09003	2.30805	1	0.412734	-0.748623	84.0775	0.659077	-5.9112	1.92037	9.71922	-5.58389	-7.1382	6.57601	-6.35461	0.635595	-5.29846	-3.19515	-9.16764	-2.40526	2.73634	0.271588	2.79698	1.73398	1	1.50294	2.66551	63.1653
25	0.783831	1	0.737315	1	3.68732	14.0704	26.8589	-3.54775	-15.5571	7.21721	11.7172	-11.7458	-5.6101	12.5193	1.52333	-10.3742	0.257929	8.1589	-3.82845	-2.87727	3.12877	0.523954	2.21132	2.97383	1	-0.365614	-0.734275	108.331	-3.82892	-1.85778	9.47493	2.85353	-10.2037	-6.93986	-7.17883	3.29456	-5.2007	-1.78037	-0.133595	-2.71744	7.90407	-4.33876	0.332421	3.08588	2.06231	1	0.728945	-0.140791	75.1258
26	0.78125	1	2.23765	1	2.28739	7.57048	81.5132	-4.44013	6.45674	-3.40679	-4.10039	-1.79857	-7.56249	-1.60554	-12.0017	5.83738	-3.88838	5.3725	4.92085	-2.40058	2.18279	0.493097	1.8607	2.90397	1	-0.0811215	-0.714826	105.786	5.73437	-6.1243	-7.36742	0.0640453	-0.330504	-3.00089	3.07249	-3.63007	1.97959	4.67912	-8.94987	9.20193	-2.99884	-9.08904	0.32035	2.62326	1.95013	1	0.854859	0.437402	71.0394
27	0.648683	1	1.73513	1	0.35707	-0.397006	63.2073	16.0527	8.26941	3.67241	15.3587	-2.12156	-3.4018	-12.2797	2.44494	-0.672962	0.928078	1.04445	2.69697	-0.219987	-14.0797	0.585529	3.47761	4.01549	1	-1.35601	1.2386	146.276	2.19161	6.60402	-0.58568	2.8873	8.8356	-3.46916	11.0566	-1.50138	-9.38398	1.89747	12.5014	-8.13753	-5.14055	-0.342401	0.456966	4.23852	2.02786	1	1.77565	5.49509	73.8709
28	0.802067	1	0.891939	1	3.47145	13.5061	32.4671	5.83036	-3.71979	7.15924	10.1834	-2.01318	-13.5317	-3.33108	2.41295	-13.7749	-9.23066	1.40481	1.97628	-4.29934	-4.96331	0.476222	1.64238	3.04331	1	-0.368276	-0.749294	110.778	5.44896	-8.07991	0.864379	8.65726	4.55486	-8.70409	4.39434	-1.08313	-12.0182	3.38521	-5.76448	-5.19006	-5.92532	2.1539	0.376697	2.16557	2.18452	1	0.361842	-0.7972	79.5178
29	0.740407	1	0.775853	1	3.82501	16.0522	28.1668	-7.23555	-9.38185	8.36997	4.56519	-9.94093	-1.01227	16.5716	-10.6394	-5.13829	7.82769	0.2128	-4.59555	1.25188	8.87404	0.559738	2.47949	1.20786	1	3.7609	17.8482	43.8506	-1.46962	-8.29784	10.5817	8.99609	-5.21066	-0.338522	11.1953	-6.27457	-11.3081	5.80009	1.49679	-6.20592	-0.49183	11.175	0.368176	3.5476	1.76791	1	0.737769	0.0038786	64.1828
30	0.864295	1	0.874026	1	3.01559	10.6862	31.815	-7.29012	-1.49435	11.4099	-12.1573	2.98447	-7.42022	-5.51224	2.81199	-8.19216	5.98827	-0.220487	3.07006	10.7459	-7.01068	0.433479	1.72518	2.6232	1	-0.411501	-1.03871	95.4858	2.19355	0.0806337	3.17257	-0.885497	-8.75871	-1.97368	-3.27852	-2.11335	2.61782	6.92031	5.91548	-8.6598	9.57227	-13.0551	0.315437	2.12099	2.18325	1	0.195306	-0.603363	79.4713
31	0.919991	1	1.03927	1	2.81079	9.35841	37.8585	-7.46217	12.0629	0.0742353	1.35438	1.3009	-8.96967	5.99013	-19.6777	2.6042	-9.1022	-2.36585	-2.07402	-3.57859	1.57255	0.337422	1.69483	2.3722	1	0.250532	-0.0801981	86.4146	8.10408	-6.05479	4.97992	6.43564	-5.13534	3.49392	-7.63667	-6.73262	-4.0579	13.0471	-11.4848	-12.7273	8.85743	-6.44033	0.244137	2.38965	1.8438	1	0.914971	0.116958	67.1661
32	0.768877	1	0.545982	1	4.73445	24.3629	19.889	-13.5368	2.09579	9.11574	-12.8799	10.7719	-4.21048	-3.68236	8.94558	-9.88138	6.76017	-0.30925	-4.922	7.51843	-6.49731	0.516187	2.00589	2.99605	1	-0.305284	-0.798634	109.14	-7.83966	-1.32473	-13.817	-9.424	-2.28811	9.87533	0.21429	-2.71689	2.88983	-10.9153	3.17036	-2.82011	-6.76296	-5.08115	0.398143	2.61398	2.172	1	0.0870721	-1.06588	79.1215
33	0.596541	1	0.789523	1	3.82287	15.167	28.7607	5.00074	-13.2938	-13.2914	0.748892	13.3415	7.38008	-9.07343	-9.93696	-0.791264	10.3492	4.20259	-5.03774	-9.53144	0.0746924	0.641305	2.51241	4.65734	1	-1.46323	1.92778	169.658	6.51599	-5.15742	9.14754	-4.53978	-1.88535	9.13038	2.86796	4.27323	-8.27105	3.93934	-3.34944	3.74079	-6.71391	-3.52643	0.400776	3.2415	2.64504	1	-0.314597	-0.957823	96.3536
34	0.767919	1	0.486273	1	4.05392	16.9264	17.714	-12.0255	-4.23009	15.0748	-12.8394	3.11712	8.29582	-11.3935	6.53087	2.58689	-8.99732	8.30478	-1.68821	-5.59755	8.20415	0.639496	2.90439	0.453596	1	4.32827	19.7743	16.5236	-11.3733	-4.33645	14.9766	-12.3564	1.88544	8.3372	-11.1052	5.95224	3.61653	-8.83487	8.24973	-0.372882	-6.27741	7.68263	0.324579	4.1075	1.92274	1	0.555641	-0.474175	70.0414
35	0.732703	1	1.82618	1	3.75661	16.3661	66.4738	-12.8256	9.64249	2.65993	-1.37252	7.77084	-5.17775	9.38297	-9.55335	9.81669	-6.43522	2.27949	3.25151	-3.14236	5.3886	0.472289	1.70427	5.18618	1	-0.662313	0.465979	188.78	-4.50258	-3.27312	-4.51463	-13.4347	1.94126	10.3811	3.34168	0.323064	-7.60061	-5.45226	-7.5609	-15.2162	0.022355	-6.8564	0.351559	2.42457	2.25133	1	0.241376	-0.816564	81.9495
36	0.565831	1	2.32472	1	-0.268202	-0.830196	84.6851	5.86327	0.0755466	-1.54661	-0.375674	4.36669	9.31506	-16.1705	5.88809	-0.17525	1.38282	-1.2685	-5.81436	2.97595	-8.86511	0.758109	2.02139	0.834739	1	3.77209	14.5082	30.4079	-11.779	-2.06855	13.5472	-13.548	5.04891	7.22236	-12.7096	9.78492	-1.01092	-7.05127	9.83219	-5.84778	-0.476689	6.2534	0.455878	2.83929	2.45236	1	0.144987	-1.18237	89.3344
37	0.552671	1	1.70599	1	2.20415	7.68427	62.1459	2.11778	-8.38426	4.00745	5.53105	-3.23195	-6.66659	1.07611	5.74155	-1.26867	-8.01361	5.51454	4.59888	-19.8803	-2.98387	0.748039	2.62981	3.63216	1	0.660721	2.06598	132.312	3.05772	-7.69055	-0.870958	-8.04822	5.81532	6.46678	-4.78109	3.49244	-1.75727	-6.20942	-1.93433	3.07726	9.00288	10.2672	0.377675	3.52142	1.98849	1	0.444628	-0.838613	72.4369
38	0.858887	1	1.0412	1	3.28125	13.861	37.9147	-5.2748	-7.42182	17.6694	-1.18546	-5.50863	7.63905	0.931352	-9.49621	0.770366	2.77452	-5.77156	4.55741	-2.10943	-4.52478	0.405718	1.70709	3.04827	1	-0.25403	-0.669658	111.001	8.73689	-3.39956	4.04776	-9.02766	-13.668	-4.68731	-4.25484	6.92289	-10.8877	5.94324	-4.60878	2.17328	8.19584	-0.70697	0.300132	2.38795	1.85281	1	0.750274	0.0459307	67.4687
39	0.548501	1	2.30896	1	-0.424052	-1.26378	84.1109	1.15697	8.87601	2.77126	-12.3088	11.3354	-2.99925	-8.39417	-15.5846	-5.10927	-3.66738	-6.52489	0.0648715	7.14523	3.72612	0.671411	3.15836	2	1	2.95336	10.268	72.856	-10.1395	-0.626784	1.35076	3.31778	-4.70741	-4.58033	9.30268	-14.0153	8.22682	-3.82572	6.49016	-8.37067	8.14157	2.17931	0.467334	4.13612	3.29864	1	-0.107353	-0.792792	120.163
40	0.902928	1	0.727363	1	4.33099	21.6201	26.4964	2.56466	-9.85469	-10.753	7.92232	9.36724	-6.50594	-6.86236	0.731821	10.4563	-2.42907	-6.63188	-0.610937	9.21337	8.34739	0.381664	1.99256	1.94254	1	0.565712	-0.323954	70.763	-3.61296	0.772515	-20.4477	14.7027	-1.7907	9.53672	-7.33033	4.24477	3.12843	-4.67112	-1.83571	8.30229	0.974888	-3.49695	0.251338	2.70578	1.81864	1	0.979759	0.679878	66.2496
41	0.605286	1	2.45677	1	-0.244763	-1.11431	89.3939	-13.4945	-5.72338	3.80313	0.24403	10.4297	6.72405	8.36374	-3.58421	-6.59118	-0.0701097	4.45898	-6.10886	4.87363	-5.52735	0.719237	2.90203	2.41147	1	1.95026	6.14786	87.7458	1.10433	-11.3153	6.68665	-0.215585	-4.67833	7.78232	0.194041	-2.45015	8.61387	3.94686	-4.49111	6.47156	-3.66204	-1.4953	0.368183	3.88949	1.88573	1	0.319387	-0.84663	68.6159
42	0.775753	1	1.3431	1	3.36071	12.6768	48.9079	2.07161	1.95864	5.17732	-11.0127	-6.65478	-12.3472	-4.57631	0.134258	-2.54623	11.7632	6.13724	7.82947	5.81366	-3.21191	0.53594	1.77199	2.67656	1	-0.399462	-1.08149	97.4649	1.4747	-8.13284	-2.3071	11.8657	2.99378	7.7072	7.63445	-6.05784	-6.07886	-6.92362	-6.72879	7.91256	6.29907	-6.46314	0.397507	2.45153	2.01217	1	0.233979	-1.14509	73.2717
43	0.90262	1	1.06285	1	4.2745	22.0732	38.7177	-3.64877	-3.22845	14.6042	-8.39907	2.21554	9.23821	-7.81281	3.15786	7.21829	-4.6866	2.57421	2.04723	-8.14791	9.02597	0.412249	2.04123	1.75911	1	0.800366	-0.387531	64.0807	-7.26532	-0.324345	-2.74181	8.56394	-0.298481	-6.02828	-9.71262	13.1472	12.2579	-1.44473	-10.5424	-0.976842	-6.39792	2.00619	0.260968	2.69603	1.89475	1	0.619206	-0.471058	69.022
44	0.650823	1	0.462189	1	4.1631	17.8288	16.7922	-1.66299	-17.5058	4.05909	13.3598	-5.41372	-10.6001	6.69902	8.7437	-7.47382	-6.23154	7.81799	4.22524	-7.58418	-2.8031	0.685301	2.41012	0.788738	1	4.36622	21.3001	28.6563	-1.07173	-17.5007	1.97105	12.4722	-5.3221	-9.15068	6.52508	5.54269	-8.55138	-5.1138	9.7211	3.58885	-9.77471	-2.97433	0.394001	3.12254	2.38689	1	0.380586	-0.696368	86.7201
45	0.871014	1	1.14471	1	2.50422	6.17271	41.6996	-15.1943	-2.09316	6.25382	-0.814647	-1.40322	0.967669	3.60349	-5.20231	3.79023	-7.29558	9.92019	-1.378	-6.415	6.56158	0.448856	1.7709	2.14673	1	-0.0189299	-1.04827	78.201	-12.5565	-7.99328	-4.03483	7.26729	2.28496	-8.25815	10.8373	-12.6836	6.6302	3.61442	-1.33776	-11.3544	0.405079	-2.22752	0.350751	2.2432	1.9719	1	0.286911	-1.08276	71.8323
46	0.785411	1	0.864489	1	3.56056	12.6317	31.4916	-0.605513	-8.90257	-0.474557	-8.8276	6.90432	11.4146	-8.90529	-6.9731	1.70968	-0.548505	9.76861	6.10914	-11.7346	-3.20376	0.45738	1.7382	2.16004	1	0.2389	-0.972218	78.6859	-12.0939	-9.05902	-0.0928046	-12.6296	0.0221488	8.30401	-4.14604	-1.07823	4.42569	-6.53927	4.59643	4.68576	-11.1133	-10.3809	0.408179	2.15198	2.57099	1	-0.319512	-1.03821	93.6561
47	0.821193	1	0.9961	1	4.37181	21.657	36.286	-6.84561	5.05267	-5.78113	-9.24035	5.42686	-7.64029	13.2486	-5.94161	3.06436	-3.64722	-7.64951	7.35402	-6.44459	11.8114	0.471327	1.9061	2.18621	1	0.00593763	-1.01984	79.6394	2.95425	2.6716	0.980158	-8.1019	6.25251	1.53942	1.95631	-0.326858	-4.75788	0.259181	0.745218	10.0442	11.3941	12.1317	0.336776	2.60105	1.72872	1	0.491504	-0.698313	62.9737
48	0.558195	1	2.07857	1	1.77022	5.60081	75.5184	7.6718	7.30977	-0.698453	-2.67412	-6.06241	-5.47047	-7.77587	-15.5691	-2.4495	-2.64817	7.99716	3.66183	6.73233	1.99784	0.654559	2.50429	3.7799	1	-0.223917	1.06654	137.331	-11.9637	0.938337	3.70674	-4.69048	-11.0845	1.77885	-0.478441	-4.67365	4.82118	-1.36879	-0.65509	-6.05156	-10.4666	2.26757	0.439067	3.16552	2.15502	1	0.112332	-0.755253	78.2957
49	0.615882	1	1.50341	1	1.84092	4.43174	54.7663	13.0437	-1.47697	-10.1727	-0.278569	-7.9107	-12.0295	-1.10976	0.360198	-2.98518	-5.2091	-9.59481	-2.41201	4.86464	8.51343	0.717187	2.36659	0.981676	1	3.47748	12.9439	35.7605	13.2168	6.38902	-5.13955	-12.3607	-8.61615	-4.76044	2.77292	0.00399969	-0.975564	-5.76269	-6.83241	-1.74033	1.77337	10.2018	0.411687	3.5647	1.4163	1	3.39489	14.8893	51.5929
50	0.866233	1	0.450383	1	4.95235	25.8092	16.4066	12.8782	13.7066	7.45886	6.34562	1.07278	-0.513523	-5.145	-5.42308	-8.47643	-8.72647	-9.43496	-8.45655	-8.35265	-6.28622	0.495312	2.02379	2.22741	1	0.391767	-0.15688	81.14	-1.06975	8.74678	4.58786	2.54681	12.8512	9.0754	-6.75254	-1.03251	-5.49079	2.61752	11.0865	-0.0920627	4.0144	-5.63604	0.257312	3.16739	1.07222	1	3.80123	19.4313	39.0589
51	0.845779	1	0.957083	1	4.80486	25.2831	34.8646	12.6289	11.2469	7.64187	4.47005	0.968293	-1.33354	-4.45238	-6.9732	-7.21314	-5.21506	-8.07255	-7.26174	-6.94166	-7.3153	0.581723	1.35026	2.57348	1	-0.137585	-1.11527	93.7466	-0.513247	-5.42445	6.95086	10.3408	13.49	-1.96251	-0.260271	-10.7206	8.87351	1.33439	-4.65563	-4.85678	5.10487	-0.55234	0.34993	2.20425	2.01403	1	0.247079	-0.93516	73.3671
52	0.693435	1	2.05625	1	1.52868	3.54437	74.8767	0.452053	-6.10246	3.76281	-8.92887	-4.57314	1.89988	-14.732	-4.25852	15.232	2.89647	0.110444	5.24548	-8.52027	0.788211	0.613129	2.26408	0.867286	1	3.69926	14.2116	31.5816	-8.49226	-7.40132	14.7289	-8.43945	-8.53505	14.6981	-8.93092	-2.49582	9.42289	-9.04779	-1.27114	7.0678	-7.15369	-1.23325	0.37177	3.19902	1.9497	1	0.340402	-0.857339	70.9968
53	0.828609	1	1.11519	1	2.9113	9.97358	40.6242	1.41887	-5.99846	-11.535	5.99227	8.2791	-6.82205	-10.0824	-12.4935	11.1964	4.11458	1.32965	-8.55232	1.36975	6.9422	0.402494	2.12983	3.08818	1	-0.419044	-0.0904974	112.496	-7.95021	-9.70874	-11.5176	-0.377801	-0.702988	-10.5249	3.72482	-6.7047	3.81698	-1.3242	1.11273	-6.80484	-3.97524	-0.41654	0.292338	3.04714	2.13787	1	0.29428	-0.749615	77.8785
54	0.810671	1	1.13674	1	3.65121	14.6791	41.3937	-10.723	-0.452124	8.08541	-11.8898	6.22554	5.284	-12.1898	13.0321	-3.59674	-2.06577	9.26489	-7.90329	0.236499	2.37581	0.516437	1.84487	3.66967	1	-0.858559	-0.148714	133.628	3.24345	0.977889	1.87617	-3.83242	-13.3283	-4.10966	-12.7869	0.152225	10.7511	-3.25226	-0.088835	-7.74725	1.41736	7.34453	0.369946	2.47574	2.28914	1	-0.012364	-0.739317	83.3572
55	0.611499	1	0.540247	1	3.57382	12.7521	19.6801	-2.18518	-18.9288	4.80275	13.8235	-7.75114	-9.57545	7.3776	8.52508	-9.21026	-6.34609	7.5721	3.10149	-7.71194	-1.76996	0.679874	2.5216	1.08095	1	3.09724	9.59467	39.377	16.7443	17.3342	11.7418	12.7448	8.81076	8.39928	3.92144	4.74986	2.38916	2.60858	-3.06892	1.34296	-5.15959	-4.66088	0.41306	3.23196	2.74426	1	-0.112415	-1.22372	99.9678
56	0.794585	1	0.671079	1	3.15796	10.6544	24.4276	0.75935	-12.9839	-3.31572	-2.44534	6.95814	0.961026	-10.2352	8.97732	9.39935	-8.88621	-6.98465	-2.14041	5.49514	11.155	0.519746	1.91578	1.18483	1	2.84306	10.5281	43.1286	-2.92134	-9.75934	1.43032	-11.8539	-5.11865	10.8458	-5.11597	0.564965	5.3809	-4.93732	1.0679	4.33553	-4.18091	8.59604	0.38023	2.56325	1.84023	1	0.447124	-0.941209	66.9853
57	0.838849	1	0.867566	1	3.39761	13.037	31.6037	-5.60752	7.88741	1.01498	-14.0062	2.03222	-7.30172	-5.05235	7.70122	-4.60833	6.63351	4.03596	-7.99695	7.57234	-13.2335	0.471125	1.76797	3.13789	1	-0.582717	-0.758806	114.307	7.00497	0.985066	6.4735	-0.860204	1.8225	-1.71448	6.36413	-12.7468	-7.89796	2.35888	8.69637	4.11119	3.46511	-8.9592	0.31553	2.22008	1.85074	1	0.513103	-0.396115	67.4186
58	0.860806	1	0.778632	1	3.59253	13.8441	28.364	9.32099	-1.21277	-7.65688	-4.39168	3.70462	4.99921	-6.53869	-16.1543	-12.0124	-3.28114	4.93433	8.30455	0.40659	-3.49722	0.455363	1.78027	3.23036	1	-0.346183	-0.878163	117.675	-5.00865	-17.0695	-7.18456	-6.05745	4.94285	-0.634193	2.99692	0.617468	-2.94253	1.00275	4.33719	-1.42886	-0.439013	0.532545	0.304374	2.41737	2.26365	1	0.310894	-0.673175	82.4603
59	0.773795	1	1.79196	1	2.49566	7.17391	64.9077	-8.12477	2.36003	-2.95876	9.06306	4.33198	-10.5322	3.7381	2.41038	-3.07656	-9.92207	-0.405458	2.41157	-3.21454	-11.2016	0.487998	1.84017	3.36239	1	-0.586609	-0.465509	121.791	-14.2723	-0.962721	-1.67722	-0.111661	-5.27484	-8.24496	10.4869	5.47211	-6.69219	-9.74458	-11.6396	-4.36076	2.63944	0.59156	0.398856	2.27845	2.36329	1	0.269185	-0.805599	85.6019
60	0.754196	1	0.574932	1	4.66238	23.894	20.9357	-14.9714	7.1981	0.715071	-3.73658	7.55775	-8.41081	9.36219	-7.8051	5.49796	-2.81073	0.367396	3.38394	-5.72669	8.34554	0.436337	1.94724	1.86623	1	0.277703	-0.758352	67.9574	-17.5969	-8.74698	1.81307	0.914844	7.13111	-11.2851	-1.72288	-3.87733	-0.853527	-3.98879	2.171	-0.706939	4.3507	3.3524	0.424084	2.61754	1.55314	1	0.456847	-0.942254	56.5565
61	0.795969	1	0.871437	1	3.05219	10.4619	31.7327	-1.17693	-12.5051	5.26489	-6.1769	-6.40771	12.0089	1.11731	-1.26283	11.967	-4.74096	-13.8003	4.91695	8.35064	-0.714501	0.56129	2.13417	2.47991	1	1.08661	4.36978	90.304	2.98883	11.1278	3.84206	6.73124	-0.474358	13.5221	7.76096	5.21968	4.25731	9.53604	-6.08485	-3.93762	10.9251	5.77373	0.36401	2.89255	2.04572	1	0.623113	-0.131885	74.4935
62	0.886766	1	0.979644	1	2.6792	7.71232	35.673	11.3456	-1.37246	-2.98813	11.5641	16.451	8.27728	1.68735	-3.96519	0.704588	5.05209	7.84006	-0.362833	-8.89264	0.13503	0.426048	1.71948	2.67998	1	0.124498	-1.38497	97.5895	-4.42659	-3.54118	-1.77833	17.0598	-13.8752	-0.822569	-0.516565	2.60584	-1.27063	12.1493	-4.68808	-9.76647	-6.49198	-10.8458	0.259151	2.2415	1.89463	1	0.824594	0.255241	68.9915
63	0.772801	1	1.12122	1	3.32248	13.0088	40.8284	-8.11175	-7.19735	9.67783	-7.12832	5.24842	-1.38069	-7.98542	4.4638	-2.21697	8.22255	-2.84956	-6.73892	13.5162	-4.28025	0.43491	1.73524	3.16598	1	-0.416994	-0.953062	115.287	-4.57156	-13.0204	0.763193	4.37373	-6.02374	5.462	-12.9081	-2.01136	-11.3872	-8.03977	-12.5232	-1.49863	-0.597626	-8.21785	0.374784	2.24615	2.00518	1	0.476045	-0.713015	73.0173
64	0.841937	1	0.71544	1	4.34683	21.5951	26.0621	-5.81358	-12.4929	9.66388	6.87365	-5.35441	-5.18348	9.86871	2.48055	-11.6015	5.30499	8.0524	-7.7799	-3.17258	7.48815	0.455342	2.16639	2.54411	1	0.526648	-0.531248	92.677	-3.34546	-1.47725	-8.27255	10.118	1.34763	5.16025	-5.04148	-10.2334	-5.72238	8.52079	4.94681	-3.81333	-0.530116	-10.1062	0.276979	2.87418	1.78176	1	0.863715	-0.0621813	64.9059
65	0.622314	1	2.81589	1	-0.448014	-0.0861301	102.577	9.6777	-0.955261	13.1439	-2.15812	7.66579	-3.72386	2.59939	-4.14637	2.38976	-0.648495	-5.41366	-0.172275	10.2083	-3.50764	0.57406	2.62654	1.50516	1	3.30913	13.0138	54.8299	-14.4026	7.15957	2.73005	-7.07143	12.8516	-9.34733	5.84513	-1.60653	-6.24469	4.7181	-13.9114	4.28994	-0.999341	0.135541	0.466106	3.28722	3.02869	1	-0.137512	-1.18758	110.329
66	0.78333	1	1.22923	1	2.33174	5.38716	44.7615	17.1095	3.42138	0.208534	7.74936	2.44487	-4.50715	-7.90628	-6.34812	-1.94324	3.4518	-0.377513	-8.00101	-8.18601	2.84453	0.48875	2.11183	2.77666	1	-0.292592	-1.01792	101.11	-11.4814	1.6286	8.5673	8.85357	2.32104	-0.535908	0.811073	-2.18184	4.01714	6.34674	-7.11832	-0.971234	-1.85234	0.0473357	0.350874	2.75987	2.31032	1	0.330029	-0.697147	84.1286
67	0.755746	1	0.893945	1	4.21423	19.8183	32.5646	13.7342	7.26282	-1.32561	-4.24896	-3.27387	-6.45159	-8.03855	-8.38227	-6.60207	1.23973	7.88048	11.5291	9.45178	5.59118	0.56019	2.0864	2.90181	1	-0.492653	-0.890818	105.707	2.90765	-5.3992	7.05229	3.50304	4.36807	-10.587	10.8514	8.1913	-4.00871	-2.19022	1.84726	-8.79009	8.34736	0.00218556	0.413418	2.84249	2.34381	1	0.314796	-0.894638	85.3802
68	0.750053	1	1.43615	1	3.35782	14.0286	52.2767	-5.85478	-2.01746	0.120806	7.83288	-12.0059	5.60588	11.1127	-5.83981	-10.848	5.60859	-1.16862	-7.89097	5.06306	5.93839	0.55208	2.11655	2.75461	1	-0.052084	-1.02473	100.269	-1.32194	1.09976	-3.85	2.07605	-12.4925	-7.48019	6.53565	4.01951	-4.56712	-13.9248	-0.627444	-5.75949	-6.21811	-4.9153	0.411011	2.63555	2.21123	1	0.340683	-0.512531	80.49
69	0.736363	1	1.84231	1	3.29871	12.5142	67.1118	-2.18611	4.42997	1.40639	-13.9347	1.26102	-9.91847	-5.12687	3.78468	-9.01303	6.98291	0.537919	2.40706	10.2049	-0.839275	0.449828	1.8165	2.60171	1	-0.204742	-1.26624	94.7753	12.9561	4.40723	10.5304	2.44829	0.234267	2.57672	-5.98438	-3.33893	5.71107	11.157	-3.49165	-9.31717	2.21596	7.80676	0.387558	2.48765	2.76938	1	0.0907544	-0.841059	100.883
70	0.750993	1	0.66202	1	4.9264	26.3559	24.1161	-9.97455	13.3886	-12.4124	7.4773	-9.58748	5.57913	-1.83875	5.4412	1.33206	1.6774	1.80583	-4.21282	2.88182	-5.78361	0.469192	1.76639	2.65174	1	-0.248615	-0.940402	96.5975	0.387165	1.87431	-1.01189	7.60789	2.45892	-3.74915	-8.15937	-4.67748	5.85434	-5.2793	9.63135	0.439797	4.75698	-5.70093	0.401977	2.45581	2.58818	1	0.0242951	-0.417658	94.2824
71	0.86143	1	0.506434	1	4.62846	23.3327	18.4484	9.74259	-6.86785	-15.0749	-9.21564	4.45394	11.9986	7.83692	-1.41147	-8.65047	-6.74806	1.68367	6.76561	5.92777	0.250159	0.517737	1.92749	0.925154	1	4.35865	21.0033	33.7015	4.28055	-5.69699	-11.872	-7.66094	4.07746	13.816	7.99328	-1.63184	-12.3185	-5.8527	3.59969	8.81447	6.84904	0.823499	0.292745	2.67869	1.50465	1	1.10009	0.824082	54.8114
72	0.610064	1	0.703778	1	4.25826	19.1834	25.6373	-0.131884	-16.9857	3.31243	12.8975	-6.4176	-10.8846	4.92054	6.67122	-7.16225	-7.08767	8.4079	3.88326	-7.07466	-1.98933	0.645142	2.27341	3.13416	1	-0.462791	-0.839623	114.171	-7.51574	2.02892	6.66058	6.1288	6.88478	7.56909	5.73058	3.35773	-0.867737	-7.5824	-6.21511	2.36102	-0.732495	-6.80245	0.436612	3.13492	2.68991	1	0.0545302	-0.945674	97.9882
73	0.866157	1	0.688125	1	3.34293	11.5403	25.0576	-10.9841	0.185809	6.30223	-8.95117	0.192472	-3.58898	7.89605	-9.53931	9.40121	6.18775	-12.5239	11.142	-5.08644	-4.23738	0.446006	1.85128	2.82188	1	-0.0624444	-0.859355	102.757	-6.07908	-7.63429	-1.58791	1.19557	-13.1419	-9.58313	7.04678	7.50897	1.8152	1.77674	-10.5583	-10.6073	-3.04896	3.96887	0.325511	2.41942	1.77802	1	0.673076	-0.447429	64.7454
74	0.596338	1	1.44365	1	2.18526	6.75384	52.5695	-5.94811	5.86155	-7.24347	6.71558	-5.15343	8.40438	-7.2395	-4.05099	12.5669	-3.31397	-1.41247	-8.38534	8.6698	-6.87921	0.633388	2.6519	3.45144	1	-0.484311	-0.123555	125.682	6.75196	1.54517	-1.72531	1.31071	-12.8695	1.63244	-6.49491	-6.39601	7.04289	-4.74553	0.814671	3.59475	-6.52212	3.78497	0.452995	3.47845	2.87138	1	-0.24746	-1.08041	104.559
75	0.846677	1	1.62118	1	2.08384	5.3287	59.0563	-7.7469	-10.7188	1.13518	-2.63648	-0.740283	10.1021	-4.5198	-14.2585	4.09774	1.26026	1.61832	1.74083	3.40891	-3.78958	0.417664	2.34425	2.88741	1	-0.0912778	-1.01598	105.183	-7.26338	-6.40274	-9.36555	-17.9836	-2.74076	-4.01628	7.34785	-1.84312	-8.33027	-3.11382	10.7681	-8.39254	6.77834	-2.12684	0.274281	2.91703	2.14073	1	0.81201	0.91044	77.9825
76	0.85715	1	1.09026	1	3.93174	18.6491	39.7161	1.70065	-10.4625	5.24636	6.86741	-10.247	-5.90998	11.2364	3.11648	-7.09375	-1.96443	7.58356	-5.85109	-8.37778	9.93326	0.376903	1.813	2.22047	1	0.0375736	-1.00488	80.8874	-6.7818	-7.024	-4.04886	5.06312	-5.29178	1.11413	-2.17604	7.80221	-6.23889	-18.2626	4.34286	3.01978	-4.93207	-0.489717	0.31191	2.47331	2.09569	1	0.55876	-0.285147	76.3418
77	0.551153	1	2.84403	1	-0.524513	-0.849918	103.524	1.46826	-1.21946	7.43822	-6.44604	-13.1335	-1.60893	-4.58124	3.58527	8.50472	4.76909	-6.83463	0.0985245	-6.91282	8.6654	0.698575	2.51497	3.1202	1	0.496004	1.38692	113.577	-1.8005	2.27431	-12.4756	6.92782	0.974819	4.64196	8.30004	-4.54943	1.48315	-11.7514	-4.03504	-3.58547	2.57196	0.355094	0.434433	3.21805	2.83095	1	-0.300787	-0.961676	103.048
78	0.777417	1	1.34252	1	2.29726	5.18281	48.9053	16.9916	11.2257	1.38945	2.15663	-3.6652	-3.47317	-6.01635	-0.978054	6.19531	3.07055	3.49049	2.79625	8.11386	7.33278	0.498828	1.89778	3.2477	1	-0.131547	-0.883549	118.307	1.22537	-1.01408	1.74473	-13.0601	1.52917	7.48253	-10.2339	-9.07898	-0.22398	7.32155	1.32335	-4.3587	1.54136	-0.0598436	0.330317	2.64896	2.08542	1	0.888139	0.134139	75.9678
79	0.860894	1	1.06308	1	3.69039	16.1487	38.726	2.05747	3.91681	-9.79185	-13.3499	-4.93391	0.36988	11.2574	3.44972	10.0986	-6.05499	-6.48286	-5.77253	-0.720605	0.651345	0.436111	1.71573	2.37662	1	-0.0397475	-1.29574	86.5755	1.11261	5.2592	-11.0983	-1.45892	-0.369596	-11.4358	-8.01317	7.96301	12.2458	-6.31052	-6.21491	-2.03119	3.05924	5.99879	0.280113	2.43023	1.77096	1	0.680317	-0.118529	64.5124
80	0.678177	1	0.665065	1	3.29184	10.7273	24.227	-7.76791	-16.8444	14.5037	4.37157	-13.3659	5.31589	9.15951	-9.71612	-0.880589	8.66931	-4.02995	-5.89605	7.54789	0.513706	0.629393	3.32316	1.91993	1	3.31688	15.8874	69.9392	-4.32583	-13.3593	9.65986	0.456181	-13.3189	-4.33109	7.73665	-6.59328	1.1877	9.55317	2.35596	-4.63677	6.73723	6.3206	0.341647	4.13312	2.1641	1	0.500732	-0.632311	78.8338
81	0.753763	1	0.806685	1	3.35016	12.2186	29.3638	-7.54246	-9.24818	0.230544	7.48012	5.93802	-14.2771	0.354209	13.6945	-6.62261	-3.98089	-2.39228	7.31135	4.32197	-13.412	0.447218	1.8977	2.42495	1	0.181417	-0.93305	88.2695	-2.32008	-2.27681	-2.76222	-17.6753	5.31965	10.2518	-3.78823	8.58368	-1.24694	4.85949	10.9367	-5.46027	5.13193	-2.06533	0.39524	2.39525	1.97465	1	0.425987	-0.788965	71.8783
82	0.847607	1	1.28605	1	3.56775	15.1763	46.76	7.9584	-0.0318708	-4.24411	8.61492	10.0952	9.28549	-0.0535649	5.21027	5.002	5.73083	1.66468	3.48488	6.27378	8.64928	0.555594	1.73137	2.41889	1	0.051757	-0.949703	87.949	5.88614	-0.223107	6.45029	-0.771237	13.3147	8.87465	-2.94263	5.23117	-10.5493	9.99486	4.89072	-0.472374	3.4704	-4.02316	0.367905	2.28525	2.33348	1	0.22927	-0.920736	84.8439
83	0.597776	1	1.77359	1	0.984003	1.36779	64.4622	-10.0181	-9.67086	3.25888	8.27469	15.3	-10.3382	4.14037	4.33593	-1.46172	-1.57344	2.19111	8.49044	5.01335	-8.22906	0.629738	2.84499	4.87655	1	-0.856792	1.10411	177.241	-14.3028	0.651502	3.50267	-4.86347	1.66712	2.89943	4.29472	-6.06767	-1.79031	-1.74251	3.13932	9.30096	4.39716	-8.6752	0.430933	3.64524	2.9787	1	0.0313962	-0.971117	108.263
84	0.897259	1	1.43692	1	2.192	6.45815	52.3442	-0.133925	7.49571	-14.6608	8.62461	1.75163	1.75854	-5.51712	-7.97545	-4.76548	-8.42231	-0.590116	0.340528	3.04739	3.84425	0.343034	1.74545	2.39777	1	0.224295	-0.684615	87.346	14.6747	-3.06175	3.84372	9.68452	-3.74645	4.44349	-4.25731	2.48425	-2.73941	-11.7176	-0.573217	-0.559298	7.12813	-9.46174	0.242006	2.37922	1.98077	1	0.582296	-0.691814	72.1555
85	0.762995	1	0.723435	1	4.04946	18.7127	26.3533	8.09305	12.4759	7.78762	7.06922	10.319	8.31366	10.6369	3.38597	0.0289912	4.30554	-1.4812	8.93899	-0.465711	-1.01687	0.590621	1.88398	2.34826	1	0.0265104	-0.887533	85.5424	-2.84534	9.26801	3.74996	5.94621	-1.86957	2.59074	0.478409	8.90913	-0.0651664	-3.2171	6.51636	14.9489	-1.48411	3.70382	0.411162	2.33089	1.8219	1	0.026914	-1.44059	66.3682
86	0.732177	1	0.833031	1	3.05573	9.34833	30.1392	-15.3437	1.99374	7.42805	-10.1503	10.0091	-10.2153	8.37006	0.725061	-7.63217	11.7909	-10.8378	2.88269	5.88638	-8.50166	0.630119	2.73992	4.41385	1	0.159644	2.04256	159.694	-6.02851	3.20687	-4.11931	-0.436559	-9.84126	3.02826	-1.98728	-0.58516	-4.41321	-5.77616	-3.44858	8.35619	-2.56215	7.11081	0.312186	3.52761	2.21905	1	0.574511	-0.221532	80.2856
87	0.525233	1	0.581261	1	6.18852	46.3209	21.1662	-3.1931	15.0306	-4.85737	11.2141	-2.45044	11.4382	-3.55493	9.16851	-3.0817	8.56442	-5.73778	7.47302	-3.85614	7.26816	0.716943	2.74436	1.52677	1	4.28047	22.9375	55.5961	-8.94538	11.8129	-9.79363	14.6273	-7.59301	5.14297	-5.807	11.1741	-4.73409	7.66804	-5.80363	8.67361	-6.22073	4.57406	0.454486	3.42786	1.85656	1	2.2036	12.9723	67.6052
88	0.881364	1	1.38066	1	2.93617	10.7892	50.2948	-5.00909	2.51259	-11.4594	-4.25916	-3.43989	6.6795	11.8856	-5.4525	-3.0367	-4.65688	-1.38937	5.14679	4.02138	7.84251	0.387202	2.31233	2.69307	1	0.0590242	-0.730386	98.1032	-9.88217	-4.59373	-13.7783	-2.94444	1.16443	0.306475	-8.54587	13.2187	-2.85799	-1.36011	-2.97105	4.02748	-3.99196	-11.1076	0.240909	2.83821	1.9067	1	0.850376	0.530859	69.4574
89	0.791358	1	0.970134	1	3.00039	8.98266	35.3401	-4.62166	-8.55923	1.14632	-5.01949	-0.313834	2.60324	14.5439	-5.76174	-13.6409	6.6619	-0.639106	-0.471752	6.54641	-1.11763	0.442148	1.76117	2.76493	1	-0.385205	-0.800965	100.721	-6.04512	7.15095	2.70377	-0.993858	1.49461	-5.64004	-12.6136	-1.25353	-2.55488	-0.197224	6.37528	-15.7024	6.15604	-1.7077	0.395495	2.38784	2.76119	1	-0.218304	-0.878675	100.585
90	0.854232	1	1.18757	1	2.13249	5.21627	43.2608	-7.20929	2.77489	1.74147	17.7713	-4.75301	-1.42614	4.15004	-1.25433	-1.26098	-8.58359	1.70692	-6.44201	1.06834	-17.7846	0.441542	1.72657	2.8131	1	-0.123847	-0.902192	102.476	-5.37113	-8.64912	-7.52386	-4.41188	7.59539	-0.480229	-1.17648	6.22418	-10.8151	2.51091	5.18594	-8.06226	1.95829	2.56138	0.349365	2.14352	2.41202	1	0.0107283	-0.905559	87.8651
91	0.623759	1	0.992938	1	3.67884	18.5346	36.1162	12.25	2.34231	2.1843	5.2374	-0.0046099	9.42376	12.9634	16.1536	7.71673	5.056	-0.744674	9.15356	6.38514	6.18225	0.721291	3.23108	1.95635	1	3.27652	14.3716	71.1583	0.988222	-12.8902	-0.487739	9.52994	9.16138	-12.2362	-5.09154	11.5528	7.7222	-9.5947	-3.82059	1.41806	5.64531	-7.02187	0.329043	4.0013	2.40991	1	0.230875	-0.676187	87.656
92	0.746308	1	2.30935	1	1.3049	1.95992	84.1251	-4.33686	3.62048	-7.7868	-6.51443	5.08815	-3.65246	-5.5321	-5.1298	-8.43614	-0.963257	1.96708	-3.29586	6.00612	-1.78953	0.575868	2.41224	2.97759	1	-0.24251	-1.07219	108.468	3.38762	5.46564	5.24822	8.61921	5.78125	3.12503	2.70958	1.23622	0.56069	3.25722	-8.52703	-4.03056	4.86891	-6.90912	0.394918	3.05589	2.18224	1	0.439854	-0.467194	79.4946
93	0.539963	1	2.04333	1	0.471408	-0.0939977	74.4346	-3.44481	4.54308	0.335256	-18.157	8.98433	-11.5835	3.12768	-3.97725	-5.26346	7.56347	-5.66185	-6.11845	0.0723463	4.21392	0.768555	2.2588	1.24677	1	1.88726	3.27281	45.4173	-0.133728	5.01086	6.16051	-4.1643	9.55655	-12.9564	-5.5023	-15.4086	-5.20267	7.25697	-16.675	-0.0382693	-2.12732	0.930727	0.401989	2.98055	1.81438	1	0.478819	-0.956536	66.0943
94	0.668319	1	0.641341	1	3.6615	13.4173	23.3628	-15.4192	4.3845	7.23403	-12.7164	14.5956	-8.69194	1.44177	7.22062	-9.48708	9.62498	-5.24967	-1.77864	4.39488	-7.12353	0.631853	2.90766	2.71382	1	2.8861	12.6761	98.8591	-4.73585	-12.4838	5.85192	7.01447	-11.089	-0.0439827	7.08071	-6.43543	-5.9157	6.29315	2.80874	-7.3591	11.4766	5.05167	0.417539	3.68628	2.83012	1	-0.411979	-0.802685	103.096
95	0.630496	1	0.766802	1	4.09943	17.9331	27.9331	-3.13238	-15.5291	11.0099	9.34288	-9.98217	-4.62025	11.5873	-1.85006	-8.01674	5.96693	6.82375	-5.4596	-2.77773	6.99808	0.65002	2.48263	1.03044	1	2.84418	9.05133	37.5368	-3.77404	-17.4874	0.798464	15.6665	-4.57165	-11.6374	8.70118	-1.13125	-3.10455	-2.04178	3.18072	0.273529	1.48182	3.19127	0.436289	3.1764	3.49828	1	-0.591622	-0.436839	127.435
96	0.536535	1	1.93356	1	0.532167	0.31417	70.4356	0.0934042	-5.44259	-13.598	-15.3412	-7.76106	-3.87071	9.09247	7.47107	-2.06508	6.03891	-0.570683	-11.7698	4.74398	6.30199	0.620452	2.82659	1.30826	1	3.02637	8.9398	47.6574	12.9597	0.197331	-14.6509	-15.7058	-9.51707	2.10354	9.47904	8.06885	5.25761	-3.10271	-11.3859	-8.02104	-2.30197	1.97483	0.562957	3.51122	0.86058	1	2.88699	8.11952	31.3492
97	0.801051	1	1.23101	1	3.60838	15.4893	44.8264	6.20465	-2.88086	-8.89837	-9.40508	-1.26361	-10.3855	-4.06958	4.60208	11.9463	12.4766	-0.444493	-4.7029	-6.14906	-4.56908	0.523831	1.82563	2.28034	1	0.182892	-1.08688	83.0368	-0.0976522	-7.89943	1.99836	12.0177	0.466512	-17.3266	-1.94296	3.653	0.28051	0.581502	-2.54477	3.65202	-1.82379	-1.10408	0.387725	2.53438	1.83845	1	0.478599	-0.84579	66.9457
98	0.840925	1	1.09428	1	3.16173	12.4722	39.8626	-4.20014	-15.0074	9.84096	5.7482	-9.32217	-6.26104	9.85849	7.60265	-5.79487	-0.620391	5.16009	-6.17606	-2.98061	2.79892	0.484122	1.77658	2.50695	1	-0.292781	-0.853601	91.3233	-11.0266	-3.2536	10.1984	-0.111456	8.62248	7.26075	13.2888	-4.364	-4.47428	1.52973	-1.266	-9.24581	-0.262075	-6.41592	0.320406	2.44772	2.0523	1	0.458807	-0.516251	74.7611
99	0.853779	1	0.949941	1	1.91952	3.55884	34.6045	1.29314	18.0785	4.11432	5.48871	-7.09236	3.5299	-8.90755	-6.9983	2.85625	-8.76901	-1.81716	-3.16015	-5.91235	-5.9382	0.431532	2.69096	2.35422	1	0.0576798	-1.10221	85.7597	-2.42287	-5.28774	-0.584078	2.43028	15.1608	7.27591	6.23078	9.35838	1.61483	3.19187	-1.46796	0.0683771	3.12544	-6.60392	0.271281	3.50645	1.68378	1	1.02974	0.687152	61.3368
100	0.867715	1	1.40862	1	1.7113	2.70842	51.3131	0.841249	-14.2988	-9.64634	0.416717	-4.6771	-7.36585	8.73222	15.1759	2.17297	-8.19626	-1.49613	-1.16279	2.79121	-0.196098	0.39304	1.72148	2.24643	1	0.0396813	-0.938547	81.8329	7.13167	15.4617	-10.1979	-1.87796	0.86514	6.22813	3.44536	-2.73154	2.40677	-15.0768	-10.3234	-2.96071	9.51503	0.498672	0.322277	2.20018	2.03233	1	0.283187	-0.897147	74.0337
101	0.895084	1	1.31665	1	2.69345	9.13424	47.9269	-6.49487	13.734	-3.96264	10.2521	-1.48115	9.86834	-1.06528	5.19447	2.60342	1.42053	-2.37022	-1.02863	-2.59835	-2.1973	0.378707	1.69954	3.07271	1	-0.39055	-0.444289	111.848	-4.85863	4.48908	-1.58657	-1.4582	-16.0731	-2.25947	-13.3959	2.76863	-7.23024	-5.1	3.29486	2.36432	5.12974	1.63807	0.245705	2.40817	2.0888	1	0.575756	-0.0351319	76.0334
102	0.729741	1	1.64454	1	3.24268	13.8294	59.9072	-10.3439	-5.09946	13.1688	-6.00176	1.86119	-4.23404	6.00474	5.27865	-9.46672	9.746	-4.87938	-1.08658	8.7534	-10.9546	0.566813	1.9679	2.30831	1	-0.305989	-0.840755	84.0872	-5.29761	3.11966	-2.95077	-11.2093	4.84691	9.15567	-17.7786	-7.82692	11.8281	-1.16455	-3.20617	0.0627399	3.79253	-5.31781	0.376954	3.04192	1.64517	1	0.417485	-0.920173	59.9302
103	0.855882	1	1.08724	1	2.72891	7.15633	39.5912	7.93674	-0.368077	6.14212	-5.82401	-7.76746	3.81946	-3.55383	-10.3752	1.68164	0.336386	-6.69087	-1.67076	-3.01737	-10.3876	0.433028	1.7319	2.78919	1	-0.323244	-0.821587	101.566	-10.4921	-9.25002	-15.2401	-10.4057	1.3475	3.52533	9.90668	16.0636	-3.14494	-0.344055	0.906088	2.04498	2.52526	-6.05152	0.283804	2.3544	1.75081	1	0.83194	0.0367492	63.7544
104	0.722029	1	1.25438	1	2.35603	5.57536	45.6945	-8.14163	0.186193	-1.24292	1.55616	3.14798	14.7749	-14.0607	-0.145553	0.629959	-2.39838	3.73776	-5.53815	-7.69654	4.28067	0.573968	2.48906	3.11529	1	-0.522271	-0.377642	113.484	11.9961	-6.68257	-4.04932	0.149174	-11.2092	5.75502	-0.743468	3.21229	-2.65504	2.87003	7.19404	5.98124	-10.2932	-1.88572	0.451333	3.0642	2.61199	1	-0.0226955	-1.22179	95.1497
105	0.890052	1	0.851324	1	3.54162	14.6727	31.0121	-5.42803	-14.3725	2.13074	14.5971	-6.3927	-7.87996	6.29033	8.33173	-10.6172	-1.10542	5.26372	4.16819	-3.3596	-2.88568	0.428833	1.75418	2.15853	1	0.353236	-0.580633	78.6308	10.8745	-15.8809	0.0710075	7.91863	13.3652	-6.75756	-9.48447	1.9779	-3.78685	-3.70712	-3.75219	5.93515	2.71944	-3.12253	0.305705	2.41598	1.99676	1	0.538918	-0.607124	72.7381
106	0.823655	1	0.586261	1	4.6324	23.8044	21.3483	-2.38623	-12.2079	11.5939	6.71901	-11.1653	-3.30697	8.62483	-2.29823	-10.5113	5.11708	5.50616	-10.4284	-1.73581	8.72532	0.48774	1.7037	3.29802	1	-0.529584	-0.507432	120.095	7.52257	8.68021	-9.57988	2.24999	-6.13495	7.95233	1.78821	2.23999	-5.10757	3.83407	6.86953	6.89045	-2.86934	2.97422	0.340888	2.41786	2.56726	1	0.00802028	-0.810003	93.485
107	0.861907	1	1.5405	1	1.88948	3.51973	56.075	9.48594	-4.74928	4.57664	-9.07264	-4.43591	11.9648	-2.00766	-8.95456	-0.365324	-4.67711	-4.63254	9.45312	2.69613	-6.85736	0.394658	1.7079	2.53844	1	-0.210059	-1.25545	92.4006	7.73357	11.8843	6.86256	5.52148	5.79047	-10.6009	-7.77103	0.493239	-4.98792	0.402292	9.22382	10.9394	3.59073	-13.9177	0.263804	2.34118	2.06353	1	0.556945	-0.380302	75.1137
108	0.611207	1	1.07141	1	3.1386	11.1549	39.0295	-8.84223	-11.9397	12.8072	-1.99939	-15.336	9.5917	-1.65455	-5.1883	11.5573	-5.02853	-7.32893	7.84408	0.541021	-7.34141	0.68881	3.31668	0.747406	1	2.66568	6.91131	27.2265	-9.77258	-16.9844	18.1699	0.725338	-13.886	9.13004	4.52977	-10.3052	5.20379	5.46561	-5.89788	-0.0198195	4.90071	-3.31433	0.32807	4.585	1.39314	1	0.939213	-0.329982	50.7492
109	0.734949	1	0.95181	1	3.46019	12.3952	34.6725	-9.50662	13.1399	-12.2804	16.1041	-5.27165	10.4948	-11.932	8.57565	-3.81401	7.61052	-2.6131	2.48994	-1.8403	7.05095	0.632523	2.6954	2.30621	1	2.80234	11.031	84.0107	-2.36397	-15.9117	7.65028	7.02471	-7.64898	-2.62007	12.1053	-4.81036	-9.47907	2.6435	5.46189	-14.2753	2.01745	4.05879	0.337801	3.56656	1.88641	1	0.330067	-0.996748	68.718
110	0.876968	1	1.49945	1	2.50477	7.44598	54.622	10.4278	-3.1921	-1.60519	-2.3895	-2.32796	-5.13541	-7.18932	-9.98165	-2.41437	5.14872	5.91905	6.83961	2.94695	-1.37426	0.484506	1.77564	2.23782	1	0.279204	-0.921841	81.5194	0.185763	0.360661	-2.02622	2.60301	6.41702	-8.05562	16.6332	5.56459	-13.2969	0.31918	1.75351	7.54051	-5.06718	-5.22386	0.330667	2.31383	1.96942	1	0.649028	-0.441459	71.7419
111	0.819525	1	1.0825	1	4.09782	20.2749	39.4332	-3.80408	6.32788	7.80631	-7.18329	9.38583	-11.4154	0.14739	2.19406	-14.0716	4.43512	-8.87338	1.10663	-1.22476	-7.68926	0.425397	1.68594	2.69074	1	0.0487736	-1.12891	98.0183	-5.74279	3.49609	2.73286	17.1427	-6.02489	-5.83943	4.96547	7.07078	-11.8876	-0.691986	-11.5739	5.53698	-4.47022	-3.44239	0.366941	2.20834	1.88053	1	0.24764	-1.18047	68.5039
112	0.820844	1	0.623699	1	3.42129	12.2628	22.7201	-5.07114	-3.97729	-11.7291	11.6455	0.37781	-7.34489	-7.67027	3.89538	13.3729	-3.91024	-1.54769	-5.23049	10.8725	-4.19302	0.503983	1.96533	2.31309	1	0.213393	-0.894688	84.2613	-0.117872	-6.26636	-8.55122	3.97915	-7.52005	-6.44426	-17.386	-0.564913	9.90422	-1.37402	-1.22177	6.75999	5.99955	4.22726	0.295913	2.91611	1.70322	1	0.861239	0.0817783	62.0447
113	0.877971	1	0.695541	1	4.19977	20.187	25.3372	-5.6781	2.97288	7.35378	-16.2856	3.2931	-3.86969	-9.832	9.702	-5.61372	1.5046	6.62979	-9.5932	4.19026	-0.26387	0.405418	1.70816	2.11048	1	0.232202	-1.02886	76.8806	-7.29348	6.97219	1.34263	0.0170006	14.0485	-7.63715	-12.7459	5.2847	-6.45185	-3.67243	-13.0534	-6.05727	-3.1864	0.820651	0.285872	2.36866	1.78388	1	0.95485	0.378802	64.9831
114	0.778341	1	2.42096	1	2.72058	12.2699	88.1908	0.466909	-7.22724	-8.36196	0.852843	6.21481	0.422045	-11.5231	-1.1481	4.71205	-1.33666	0.503969	-12.7713	-2.97269	7.32844	0.436578	1.72922	3.19856	1	-0.378115	-0.849282	116.517	3.65084	-10.0872	0.247318	-0.409868	-1.53697	-3.52286	-3.37503	-3.14688	-6.10624	10.7361	0.0605398	-3.01806	2.48235	1.65878	0.351515	2.39717	2.5777	1	0.336314	-0.896394	93.9003
115	0.642974	1	0.461095	1	4.84507	24.6306	16.7968	-14.4438	12.4867	-7.296	4.52061	-0.0732014	-3.48877	6.05432	-7.9814	9.34082	-9.6218	9.10426	-8.45565	6.2894	-3.80794	0.556133	2.29972	3.09305	1	-0.264227	-0.212512	112.674	-5.06323	-9.29988	6.27019	4.89859	-1.3834	1.61602	-7.14591	5.09397	13.5615	12.6005	3.34612	-5.89292	-0.718702	4.06767	0.418678	3.14662	2.19127	1	0.249616	-1.04368	79.8236
116	0.662925	1	0.818215	1	3.53747	13.6611	29.806	4.78518	-5.53697	-2.40771	-15.2591	-6.57797	9.81058	7.94005	3.18466	7.19546	-5.76792	-13.7204	0.12572	0.357134	2.12593	0.588588	2.65055	0.504215	1	4.53495	21.3124	18.3676	10.9251	-1.95162	-12.6448	-12.5606	-7.11853	2.95849	11.2079	9.21498	3.09637	-5.65375	-9.6527	-7.9923	-0.352505	5.78123	0.463024	3.39592	0.524262	1	4.70193	23.3837	19.0978
117	0.785429	1	0.616637	1	4.71665	24.2479	22.4035	-10.3918	-2.67134	9.72735	-12.5384	5.50878	6.30206	-13.0856	7.70329	-0.958064	-4.50048	11.2436	-6.24966	-2.2596	7.03451	0.490658	1.85494	2.63517	1	0.580108	0.70701	95.7404	-11.442	-8.30437	7.21639	3.66757	-8.35904	0.381627	-2.36186	7.19141	4.45906	-3.49449	2.51496	3.43371	-7.59711	5.60559	0.353302	2.49605	1.67481	1	0.928586	0.159081	60.8488
118	0.674653	1	2.87668	1	-0.0872651	-0.923839	104.792	-1.76444	-12.4804	4.54352	-0.309329	2.50812	-1.4736	-6.16836	3.13487	7.73327	9.56587	4.96041	3.31883	5.98566	6.38467	0.620711	2.6504	4.42372	1	-0.76347	0.0743275	161.147	0.269374	-7.46112	-8.3893	2.52973	12.9184	3.6221	-6.31706	0.227757	2.58985	-5.55182	-6.59217	8.10364	-7.95082	5.38733	0.423662	3.13656	2.83488	1	-0.204314	-1.04144	103.269
119	0.822994	1	1.34241	1	2.36924	7.06253	48.9014	11.5366	-2.71294	-2.43655	11.3794	13.4755	9.416	0.214277	-1.25329	-0.561729	8.50456	-1.43058	-8.63792	-5.50037	0.94053	0.395432	2.3995	2.41595	1	0.342254	-0.573447	88.0083	14.1847	0.116628	3.04423	-1.24162	-6.84537	-0.211746	5.90411	4.70147	2.43222	-3.34616	1.6515	2.67659	-0.915231	-1.16196	0.285303	3.11582	1.81363	1	1.03702	0.550718	66.0669
120	0.848555	1	1.31923	1	2.33015	5.76733	48.0568	-1.0618	-9.44199	-1.95488	-0.838701	2.25154	9.71016	0.774748	-12.8486	-3.12079	5.43912	5.45394	-7.95896	3.58033	-4.70431	0.439621	1.70327	2.2981	1	0.218722	-1.2291	83.7151	-7.13001	6.86076	-6.6805	2.75677	3.07171	-10.3627	-13.8185	-4.27566	2.03533	7.19614	-1.37085	-3.68335	20.6764	-2.02636	0.352004	2.20096	2.45631	1	-0.157223	-0.971297	89.4784
121	0.859286	1	0.692182	1	3.10006	10.0361	25.2148	10.0544	-5.80879	1.73864	8.29849	-5.36394	-12.3335	-3.07944	-1.5285	-8.63998	-4.20221	10.8666	9.20631	-3.52859	-4.00959	0.427805	1.86484	2.5208	1	0.429305	-0.538808	91.8276	11.3726	3.31111	5.15448	-2.29623	7.88	-8.81792	-1.57087	8.11091	-6.04327	-2.62421	-15.7779	-3.99334	-1.44665	-6.03577	0.280463	2.95847	1.92423	1	1.02447	1.14578	70.0959
122	0.790922	1	0.884203	1	3.64147	14.4564	32.1976	-6.90247	-6.07851	-6.76886	9.0293	7.43165	-8.49304	-2.78771	-3.22025	13.673	-5.25841	-4.79951	-5.61818	6.51624	9.64068	0.536159	1.76404	2.37159	1	0.576201	1.91092	86.3596	-18.2213	-0.291561	-3.41573	4.26309	5.18254	-4.33676	1.3596	-6.87298	5.90826	-8.54452	-1.50579	1.95051	8.19163	0.542943	0.3557	2.40511	2.45704	1	0.279043	-0.542083	89.4714
123	0.74452	1	1.64598	1	1.96823	4.33901	59.9147	-4.27991	7.40388	-3.50299	-3.76105	8.03971	-0.10767	7.5915	-16.78	2.24792	-10.3949	0.586609	6.00039	-1.68705	0.146632	0.452484	2.34695	2.76461	1	-0.131238	-0.792698	100.633	-0.341095	0.240857	-12.9101	6.1813	9.94485	1.71275	-2.07375	-13.9103	-4.48414	-9.97293	-2.34409	-4.88092	0.627948	4.57149	0.367697	2.97358	1.9265	1	0.421345	-0.835434	70.1258
124	0.688117	1	0.912406	1	2.39134	5.27695	33.2246	15.9707	9.51235	12.811	15.8133	-0.449676	0.530377	1.90443	-2.86802	-11.6986	-7.04587	-6.59603	-6.45092	-11.3915	-5.53524	0.652415	2.95186	3.45777	1	-0.594714	0.595066	125.912	-6.5628	-11.9373	-8.67274	3.06731	-0.570179	2.75813	-3.53699	8.93811	3.82171	8.87597	8.41452	10.1865	-0.290135	-2.88381	0.348541	3.79387	2.25459	1	0.047955	-0.859431	82.0991
125	0.833348	1	0.941531	1	2.91876	9.07736	34.2981	3.38626	-20.4289	-7.9337	9.43905	6.76313	-2.08643	-3.99903	-0.524355	-1.02873	-1.24973	1.69875	0.942095	-0.224562	0.70688	0.447421	1.74087	2.55102	1	-0.144801	-1.29588	92.9286	16.3927	-14.412	-8.75467	7.70861	4.48365	-2.79784	8.67164	3.22906	4.8457	-1.83105	6.33525	-1.38568	-4.75779	2.00381	0.296903	2.59518	1.84259	1	0.674263	-0.258455	67.122
126	0.609448	1	0.870417	1	6.17964	45.0292	31.7076	-6.50529	12.8617	-4.43054	11.0351	-3.73049	8.33754	-3.68899	8.59324	-6.10714	8.17649	-3.87776	7.04563	-4.76027	8.111	0.642607	2.52436	2.28226	1	2.09139	9.00111	83.138	2.01753	1.1985	-3.66299	-10.7249	-7.44512	-2.69555	4.85178	5.04616	0.471033	-2.20051	-10.0444	-12.6473	-3.42062	3.50427	0.436438	3.57409	2.3583	1	0.30491	-0.883845	85.9083
[truncated: 153 more columns]
