# Supplementary material for: Longitudinal wearable sensor data enhance precision of Long COVID detection
Source: PLOS Digit Health. 2025 Nov 20;4(11):e0001093. doi: 10.1371/journal.pdig.0001093 (PMC12633932; doi:10.1371/journal.pdig.0001093)
Supplement: S4 File — A table displaying the ROC-AUC and PR-AUC values corresponding to the Random Forest Combined Model (RFCM), Random Forest Symptoms Model (RFSM), and Random Forest Heart Rate Model (RFHRM) for each of the 1000 bootstrapped trials. (XLSX) [file pdig.0001093.s011.xlsx]

## Sheet: curves_df
Trial Number	ROC-AUC RFCM	PR-AUC RFCM	ROC-AUC RFSM	PR-AUC RFSM	ROC-AUC RFHRM	PR-AUC RFHRM
1	0.91954	0.735256	0.885057	0.674584	0.785441	0.44134
2	0.925	0.72295	0.823214	0.659601	0.767857	0.446645
3	0.911877	0.700451	0.823755	0.639669	0.712644	0.401238
4	0.911877	0.743911	0.885057	0.758663	0.818008	0.463439
5	0.911877	0.7806	0.883142	0.743952	0.704981	0.34512
6	0.95	0.855703	0.971429	0.920152	0.707143	0.449313
7	0.980843	0.928263	0.996169	0.988889	0.762452	0.413318
8	0.910714	0.811061	0.880357	0.783626	0.732143	0.421341
9	0.878571	0.59577	0.796429	0.562393	0.739286	0.446374
10	0.908046	0.698932	0.867816	0.688547	0.747126	0.411854
11	0.928571	0.770029	0.833929	0.700886	0.775	0.482192
12	0.996429	0.990909	0.982143	0.955812	0.582143	0.322273
13	0.978571	0.950317	0.880357	0.825359	0.785714	0.494406
14	0.927203	0.826323	0.831418	0.687817	0.804598	0.470043
15	0.989286	0.973333	0.925	0.890602	0.803571	0.525595
16	0.980843	0.943687	0.908046	0.837824	0.808429	0.586508
17	0.925	0.794394	0.869643	0.803137	0.692857	0.384211
18	0.982143	0.958741	0.925	0.890602	0.710714	0.436947
19	0.938697	0.825309	0.894636	0.755813	0.639847	0.335435
20	0.953571	0.878214	0.898214	0.795591	0.746429	0.486049
21	0.967857	0.87377	0.916071	0.816752	0.732143	0.480704
22	0.971429	0.918366	0.996429	0.990909	0.757143	0.424786
23	0.932143	0.811515	0.9375	0.833611	0.746429	0.430881
24	0.957143	0.885032	0.953571	0.871144	0.714286	0.41907
25	0.94636	0.857528	0.846743	0.76824	0.681992	0.415284
26	0.977011	0.906041	0.936782	0.915205	0.777778	0.453373
27	0.971429	0.91236	0.960714	0.887103	0.696429	0.390314
28	0.960714	0.871977	0.901786	0.797427	0.839286	0.550898
29	0.971429	0.89877	0.933929	0.905205	0.707143	0.438297
30	0.95	0.884167	0.848214	0.766322	0.685714	0.505344
31	0.960714	0.902763	0.858929	0.787384	0.675	0.435805
32	0.961686	0.94152	0.938697	0.915205	0.639847	0.395852
33	0.932143	0.79672	0.889286	0.779808	0.85	0.731024
34	0.965517	0.890917	0.898467	0.808503	0.785441	0.514006
35	0.921429	0.738149	0.878571	0.729678	0.678571	0.439693
36	0.921429	0.759498	0.855357	0.671603	0.753571	0.426862
37	0.942857	0.880846	0.860714	0.789179	0.707143	0.482347
38	0.914286	0.745703	0.917857	0.754115	0.753571	0.454299
39	0.975	0.906346	0.928571	0.878419	0.839286	0.664634
40	0.989286	0.973333	0.935714	0.908134	0.760714	0.479362
41	0.942529	0.812025	0.942529	0.827876	0.735632	0.368745
42	0.927203	0.764555	0.89272	0.732268	0.83908	0.650356
43	0.954023	0.907937	0.908046	0.867586	0.758621	0.483593
44	0.97318	0.934083	0.931034	0.902859	0.789272	0.570531
45	0.97318	0.89695	0.896552	0.769305	0.750958	0.425577
46	0.975	0.906346	0.983929	0.956667	0.639286	0.331505
47	0.942857	0.864199	0.958929	0.784026	0.767857	0.452224
48	0.95	0.865981	0.9125	0.852705	0.703571	0.42333
49	0.996169	0.988889	0.982759	0.947972	0.697318	0.407547
50	0.980843	0.928263	1	1	0.731801	0.384631
51	0.97318	0.951389	0.978927	0.955556	0.735632	0.475686
52	0.957854	0.862285	0.984674	0.953466	0.681992	0.330665
53	0.942857	0.902619	0.908929	0.846543	0.660714	0.416
54	0.978571	0.956667	0.933929	0.892705	0.85	0.584144
55	0.957143	0.90812	0.933929	0.888134	0.617857	0.44442
56	0.946429	0.836334	0.935714	0.901316	0.792857	0.458204
57	0.95	0.836198	0.907143	0.800868	0.778571	0.596465
58	0.903571	0.72751	0.844643	0.752806	0.814286	0.535726
59	0.975	0.906346	0.9875	0.966667	0.739286	0.421297
60	0.982143	0.943012	0.919643	0.834959	0.846429	0.68907
61	0.978571	0.935437	0.925	0.895547	0.775	0.505976
62	0.914286	0.740594	0.839286	0.631098	0.801786	0.493196
63	0.842912	0.599199	0.812261	0.671222	0.835249	0.548677
64	0.950192	0.835053	0.890805	0.749861	0.785441	0.483582
65	0.908046	0.806919	0.827586	0.710609	0.793103	0.428457
66	0.938697	0.818903	0.823755	0.697381	0.762452	0.505389
67	0.94636	0.778748	0.89272	0.778079	0.781609	0.432738
68	0.957143	0.853683	0.867857	0.778068	0.721429	0.463375
69	0.925	0.759412	0.894643	0.770154	0.746429	0.430619
70	0.980843	0.945988	0.923372	0.879094	0.808429	0.59221
71	0.938697	0.859127	0.913793	0.847778	0.712644	0.373368
72	0.953571	0.875703	0.916071	0.863329	0.767857	0.444962
73	0.942529	0.817581	0.896552	0.796598	0.731801	0.386018
74	0.965517	0.913448	0.909962	0.867586	0.727969	0.391822
75	0.980843	0.928263	0.842912	0.76824	0.747126	0.508376
76	0.94636	0.82684	0.87931	0.690193	0.766284	0.417223
77	0.910714	0.759786	0.860714	0.655829	0.75	0.429808
78	0.942857	0.843874	0.894643	0.715482	0.703571	0.433703
79	0.95	0.898056	0.857143	0.760995	0.778571	0.541378
80	0.992857	0.983333	0.9	0.926316	0.714286	0.49979
81	0.971429	0.920844	0.969643	0.906865	0.739286	0.447738
82	0.953571	0.816956	0.842857	0.665171	0.775	0.547817
83	0.925	0.79172	0.876786	0.726607	0.642857	0.375833
84	0.942529	0.789935	0.917625	0.853476	0.762452	0.394081
85	0.934866	0.851813	0.862069	0.830409	0.739464	0.415653
86	0.942529	0.820084	0.829502	0.682831	0.773946	0.493746
87	0.965517	0.882964	0.900383	0.801967	0.885057	0.656575
88	0.927203	0.807704	0.89272	0.797083	0.712644	0.400357
89	0.965517	0.913448	0.93295	0.902859	0.643678	0.365595
90	0.946429	0.829614	0.942857	0.838993	0.757143	0.423725
91	1	1	0.946429	0.926316	0.789286	0.478292
92	0.950192	0.822602	0.89272	0.769085	0.777778	0.512183
93	0.980843	0.960317	0.921456	0.864279	0.766284	0.51914
94	0.939286	0.844736	0.841071	0.760995	0.7	0.505037
95	0.953571	0.862948	0.919643	0.85357	0.732143	0.419118
96	0.931034	0.730544	0.938697	0.762025	0.724138	0.374049
97	0.97318	0.89695	0.934866	0.915205	0.743295	0.415968
98	0.984674	0.959877	0.936782	0.915205	0.701149	0.359654
99	0.992337	0.979798	0.915709	0.87247	0.712644	0.441279
100	0.928571	0.775043	0.833929	0.687949	0.857143	0.587089
101	0.938697	0.875882	0.917625	0.832356	0.701149	0.417419
102	0.939286	0.857236	0.8875	0.762427	0.739286	0.445409
103	0.957854	0.840917	0.909962	0.853697	0.743295	0.455442
104	0.892857	0.708878	0.883929	0.726107	0.85	0.559946
105	0.953571	0.836263	0.951786	0.884945	0.789286	0.497364
106	0.965517	0.879497	0.950192	0.800115	0.689655	0.353401
107	0.954023	0.882716	0.844828	0.712684	0.735632	0.438586
108	0.923372	0.737819	0.950192	0.842426	0.743295	0.468937
109	0.978571	0.943312	0.935714	0.901316	0.682143	0.393896
110	0.957854	0.860614	0.957854	0.880864	0.693487	0.367784
111	0.877395	0.682968	0.814176	0.715595	0.716475	0.383096
112	0.927203	0.779701	0.90613	0.650348	0.678161	0.36529
113	0.950192	0.822602	0.977011	0.932884	0.83908	0.50455
114	0.946429	0.912632	0.871429	0.82902	0.664286	0.355075
115	0.988506	0.962654	0.977011	0.906041	0.716475	0.390207
116	0.957854	0.843639	0.896552	0.769305	0.770115	0.45841
117	0.921429	0.800043	0.883929	0.754202	0.742857	0.430686
118	0.965517	0.882964	0.90613	0.821995	0.781609	0.482126
119	0.94636	0.833657	0.984674	0.957576	0.785441	0.430047
120	0.954023	0.834507	0.848659	0.769298	0.727969	0.388847
121	0.964286	0.886865	0.971429	0.923532	0.739286	0.430317
122	0.904215	0.757055	0.87931	0.731912	0.708812	0.375371
123	0.935714	0.834167	0.873214	0.678855	0.775	0.548692
124	0.94636	0.852293	0.83908	0.737199	0.827586	0.524359
125	0.965517	0.859295	0.940613	0.784303	0.655172	0.381775
126	0.982143	0.955812	0.985714	0.971429	0.742857	0.469435
127	0.969349	0.887073	0.967433	0.903571	0.785441	0.445918
128	0.960714	0.893921	0.916071	0.837863	0.7	0.479733
129	0.931034	0.76117	0.954023	0.826972	0.704981	0.372024
130	0.982143	0.966667	0.942857	0.926316	0.8	0.499646
131	0.917857	0.772659	0.878571	0.767621	0.678571	0.382869
132	0.95	0.868492	0.851786	0.778137	0.785714	0.516181
133	0.946429	0.879886	0.971429	0.933824	0.785714	0.503811
134	0.942857	0.847467	0.930357	0.905205	0.810714	0.531931
135	0.942857	0.825942	0.858929	0.752184	0.828571	0.523552
136	0.917857	0.770942	0.867857	0.644107	0.678571	0.410911
137	1	1	0.971429	0.925212	0.857143	0.659524
138	0.94636	0.820667	0.908046	0.819085	0.731801	0.537413
139	0.938697	0.776223	0.888889	0.762206	0.842912	0.559873
140	0.965517	0.879497	0.85249	0.762684	0.804598	0.57626
141	0.957854	0.91821	0.934866	0.915205	0.754789	0.403928
142	0.954023	0.915286	0.988506	0.972222	0.67433	0.354876
143	0.903571	0.675184	0.821429	0.590902	0.771429	0.464627
144	0.977011	0.947972	0.8659	0.830409	0.731801	0.465527
145	0.989286	0.969798	0.969643	0.920707	0.835714	0.598095
146	0.939286	0.843437	0.889286	0.796058	0.725	0.506048
147	0.95	0.860866	0.889286	0.78578	0.675	0.573124
148	0.984674	0.946781	0.923372	0.878168	0.789272	0.43151
149	0.964286	0.906461	0.9125	0.844682	0.742857	0.466182
150	0.953571	0.873254	0.908929	0.822372	0.628571	0.341498
151	0.980843	0.928263	0.980843	0.928263	0.854406	0.526674
152	0.927203	0.807584	0.89272	0.777639	0.64751	0.319362
153	0.954023	0.880886	0.821839	0.796157	0.773946	0.430671
154	0.932143	0.870064	0.867857	0.796124	0.764286	0.538159
155	0.967857	0.906865	0.926786	0.892705	0.739286	0.429102
156	0.977011	0.94359	0.931034	0.892982	0.83908	0.557183
157	0.965517	0.876271	0.963602	0.873087	0.701149	0.374181
158	0.965517	0.879497	0.95977	0.862285	0.735632	0.470549
159	0.907143	0.75251	0.905357	0.661537	0.778571	0.512042
160	0.95	0.829852	0.939286	0.7925	0.692857	0.388585
161	0.961686	0.879012	0.915709	0.852418	0.743295	0.406602
162	0.931034	0.843783	0.898467	0.8103	0.777778	0.432427
163	0.939286	0.832009	0.889286	0.749808	0.764286	0.522882
164	0.925	0.819394	0.826786	0.729457	0.817857	0.596011
165	1	1	0.990421	0.965812	0.789272	0.463027
166	0.996169	0.988889	0.98659	0.965812	0.846743	0.685269
167	0.967857	0.945556	0.932143	0.905205	0.707143	0.399919
168	0.989286	0.976923	0.982143	0.956667	0.796429	0.537165
169	0.939286	0.86426	0.857143	0.79156	0.782143	0.476195
170	0.960714	0.875289	0.921429	0.870602	0.703571	0.403429
171	0.942529	0.829882	0.863985	0.625065	0.704981	0.375941
172	0.957143	0.905	0.914286	0.846052	0.810714	0.553567
173	0.938697	0.776223	0.908046	0.849464	0.727969	0.384337
174	0.964286	0.840437	0.892857	0.773924	0.807143	0.582247
175	0.975	0.932652	0.9875	0.966923	0.714286	0.381773
176	0.950192	0.837152	0.967433	0.890917	0.754789	0.433601
177	0.911877	0.687637	0.909962	0.658681	0.670498	0.373106
178	0.95	0.864596	0.957143	0.885159	0.746429	0.505788
179	0.950192	0.870084	0.917625	0.854579	0.819923	0.489234
180	0.932143	0.782672	0.896429	0.715705	0.692857	0.410351
181	0.946429	0.870108	0.948214	0.84254	0.682143	0.368204
182	0.975	0.91877	0.966071	0.86736	0.721429	0.589089
183	0.960714	0.875289	0.923214	0.85357	0.732143	0.43725
184	0.971429	0.89877	0.966071	0.902103	0.767857	0.522697
185	0.931034	0.768232	0.904215	0.749584	0.747126	0.419683
186	0.938697	0.83228	0.950192	0.842318	0.727969	0.367669
187	0.971429	0.89877	0.933929	0.905205	0.775	0.494048
188	0.942857	0.815761	0.891071	0.759094	0.782143	0.594021
189	0.980843	0.945988	0.921456	0.854579	0.704981	0.380264
190	0.921429	0.7875	0.857143	0.727184	0.725	0.4507
191	0.97318	0.89695	0.902299	0.767177	0.869732	0.580371
192	0.9	0.757079	0.905357	0.807202	0.753571	0.437299
193	0.957854	0.885053	0.929119	0.892982	0.731801	0.410233
194	0.950192	0.883059	0.927203	0.879094	0.727969	0.396845
195	0.971429	0.910588	0.916071	0.866316	0.753571	0.479802
196	0.953571	0.848921	0.864286	0.755449	0.75	0.441315
197	0.94636	0.771509	0.957854	0.854225	0.743295	0.419785
198	0.946429	0.823034	0.896429	0.774808	0.832143	0.537358
199	0.915709	0.732011	0.848659	0.719298	0.731801	0.377568
200	0.94636	0.814521	0.896552	0.808503	0.777778	0.459835
201	0.969349	0.898493	0.97318	0.909295	0.823755	0.59994
202	0.931034	0.817334	0.863985	0.781203	0.785441	0.439485
203	0.925	0.797659	0.851786	0.753099	0.871429	0.596564
204	0.950192	0.857787	0.909962	0.842708	0.869732	0.599631
205	0.971429	0.922929	0.923214	0.877705	0.789286	0.50506
206	0.931034	0.71941	0.952107	0.747222	0.712644	0.406918
207	0.882143	0.683706	0.892857	0.699821	0.832143	0.603632
208	0.938697	0.747266	0.927203	0.770762	0.712644	0.358795
209	0.923372	0.759794	0.90613	0.804579	0.670498	0.35936
210	0.942529	0.842318	0.875479	0.654005	0.708812	0.437734
211	0.969349	0.913828	0.98659	0.959877	0.712644	0.446487
212	0.97318	0.878263	0.917625	0.83606	0.862069	0.566404
213	0.97318	0.909295	0.888889	0.749861	0.785441	0.447617
214	0.964286	0.902103	0.928571	0.861752	0.682143	0.468596
215	0.982143	0.943012	0.944643	0.926316	0.757143	0.453583
216	0.957854	0.907197	0.860153	0.797076	0.827586	0.52268
217	0.996169	0.988889	1	1	0.636015	0.384205
218	0.980843	0.943687	0.913793	0.87247	0.750958	0.475572
219	0.971429	0.918366	0.908929	0.836543	0.757143	0.433932
220	0.960714	0.889794	0.939286	0.926316	0.789286	0.502765
221	0.996429	0.990909	0.9375	0.901316	0.853571	0.603152
222	0.961686	0.824559	0.915709	0.847348	0.827586	0.496109
223	0.94636	0.820667	0.886973	0.748406	0.831418	0.474999
224	0.977011	0.930115	0.925287	0.88897	0.835249	0.490854
225	0.961686	0.882836	0.94636	0.845623	0.701149	0.37138
226	0.953571	0.886078	0.923214	0.875634	0.732143	0.466323
227	0.94636	0.842652	0.90613	0.837824	0.766284	0.408688
228	0.961686	0.871417	0.904215	0.819305	0.773946	0.430805
229	0.996429	0.990909	0.989286	0.969798	0.725	0.428993
230	0.982143	0.966667	0.928571	0.890602	0.760714	0.443477
231	0.942529	0.82721	0.842912	0.732129	0.758621	0.453332
232	0.960714	0.889794	0.905357	0.81388	0.742857	0.500694
233	0.978571	0.943312	0.880357	0.832632	0.692857	0.451849
234	0.917857	0.773505	0.898214	0.819808	0.564286	0.287762
235	0.954023	0.836324	0.90613	0.816032	0.754789	0.452017
236	0.938697	0.871947	0.888889	0.800431	0.704981	0.453872
237	0.960714	0.910927	0.9	0.733015	0.75	0.432161
238	0.989286	0.969798	0.921429	0.886316	0.789286	0.496038
239	0.978571	0.926346	0.975	0.906346	0.732143	0.426258
240	0.950192	0.870084	0.965517	0.905323	0.770115	0.460667
241	0.985714	0.966923	0.939286	0.908134	0.732143	0.445178
242	0.927203	0.759385	0.83908	0.732831	0.770115	0.420501
243	0.927203	0.754485	0.867816	0.610829	0.735632	0.458159
244	0.992857	0.980909	0.885714	0.852632	0.775	0.525894
245	0.942529	0.830071	0.848659	0.743709	0.808429	0.468868
246	0.885714	0.733755	0.816071	0.686973	0.746429	0.461752
247	0.977011	0.94359	0.97318	0.94321	0.678161	0.394565
248	0.985714	0.966923	0.875	0.819298	0.807143	0.552068
249	0.97318	0.89695	0.917625	0.854579	0.823755	0.546469
250	0.957854	0.872707	0.929119	0.902859	0.819923	0.578865
251	0.888889	0.740476	0.875479	0.750566	0.766284	0.422045
252	0.953571	0.904458	0.903571	0.840482	0.739286	0.514623
253	0.942857	0.854151	0.878571	0.676475	0.782143	0.500447
254	0.946429	0.899318	0.858929	0.797274	0.871429	0.656993
255	0.988506	0.972222	0.925287	0.884902	0.727969	0.387613
256	0.903571	0.734548	0.841071	0.69279	0.803571	0.626615
257	0.992337	0.979798	0.940613	0.902859	0.831418	0.531432
258	0.873563	0.748995	0.827586	0.709422	0.662835	0.357079
259	0.914286	0.757846	0.855357	0.627021	0.778571	0.463829
260	0.961686	0.873087	0.885057	0.765072	0.731801	0.615117
261	0.908046	0.619312	0.875479	0.685487	0.812261	0.527829
262	0.923372	0.750914	0.904215	0.794702	0.643678	0.358298
263	0.939286	0.762691	0.885714	0.731058	0.757143	0.447304
264	0.917857	0.764646	0.842857	0.708218	0.760714	0.447799
265	0.957854	0.85679	0.95977	0.868541	0.716475	0.395855
266	0.946429	0.901389	0.925	0.884435	0.685714	0.43107
267	0.965517	0.876271	0.977011	0.936111	0.789272	0.472422
268	0.942857	0.83677	0.892857	0.786713	0.75	0.446789
269	0.939286	0.807984	0.905357	0.730598	0.835714	0.601533
270	0.961686	0.855186	0.963602	0.824559	0.735632	0.420096
271	0.954023	0.854204	0.883142	0.746333	0.727969	0.379994
272	0.971429	0.923532	0.926786	0.890602	0.828571	0.510548
273	0.984674	0.946781	0.931034	0.892982	0.816092	0.484389
274	0.978571	0.935437	0.919643	0.85357	0.692857	0.460472
275	0.896552	0.681647	0.863985	0.653697	0.681992	0.330263
276	0.967857	0.908644	0.907143	0.832257	0.807143	0.566952
277	0.927203	0.842769	0.89272	0.819085	0.766284	0.475073
278	0.939286	0.746977	0.905357	0.759959	0.664286	0.385587
279	0.984674	0.965812	0.98659	0.965812	0.758621	0.419464
280	0.935714	0.795157	0.857143	0.789179	0.85	0.649739
281	0.978571	0.935437	0.905357	0.791038	0.825	0.625582
282	0.969349	0.889374	0.961686	0.855186	0.762452	0.475351
283	0.957143	0.913824	0.876786	0.825359	0.714286	0.450449
284	0.957143	0.846977	0.891071	0.775154	0.817857	0.703721
285	0.954023	0.85679	0.860153	0.603025	0.758621	0.407104
286	0.889286	0.719762	0.791071	0.585608	0.828571	0.546693
287	0.975	0.906346	0.921429	0.841752	0.732143	0.441371
288	1	1	0.944643	0.926316	0.764286	0.637234
289	0.942529	0.826923	0.873563	0.630847	0.739464	0.421951
290	0.978571	0.94763	0.932143	0.908134	0.792857	0.503926
291	0.911877	0.767637	0.883142	0.765072	0.716475	0.382338
292	0.939286	0.819358	0.930357	0.793561	0.757143	0.445988
293	0.984674	0.953563	0.93295	0.88897	0.835249	0.51358
294	0.927203	0.727281	0.812261	0.632261	0.689655	0.350765
295	0.984674	0.959877	0.975096	0.94321	0.632184	0.312191
296	0.954023	0.836324	0.963602	0.904475	0.720307	0.365423
297	0.988506	0.962654	1	1	0.704981	0.345937
298	0.965517	0.879497	0.97318	0.930014	0.781609	0.454223
299	0.91954	0.796055	0.875479	0.731912	0.720307	0.383552
300	0.94636	0.899537	0.902299	0.837824	0.689655	0.411198
301	0.964286	0.881699	0.903571	0.789959	0.732143	0.450373
302	0.928571	0.775152	0.941071	0.926316	0.535714	0.310102
303	0.908046	0.727533	0.89272	0.732048	0.739464	0.400135
304	0.957143	0.886096	0.928571	0.884435	0.721429	0.469278
305	0.935714	0.815227	0.839286	0.721322	0.796429	0.55297
306	0.964286	0.884178	0.908929	0.775237	0.742857	0.533791
307	0.977011	0.955556	0.921456	0.87247	0.850575	0.522775
308	0.928571	0.831338	0.898214	0.804385	0.760714	0.436988
309	0.960714	0.906263	0.867857	0.814735	0.825	0.559559
310	0.992857	0.980909	0.975	0.941389	0.764286	0.472645
311	0.954023	0.859512	0.869732	0.800647	0.800766	0.457142
312	0.842912	0.693634	0.814176	0.714536	0.586207	0.319765
313	0.94636	0.835565	0.909962	0.651319	0.781609	0.466716
314	0.927203	0.795432	0.823755	0.71533	0.83908	0.604623
315	0.977011	0.939577	0.911877	0.847778	0.731801	0.389176
316	0.935714	0.817593	0.866071	0.691078	0.753571	0.443444
317	0.960714	0.92062	0.8625	0.809774	0.678571	0.43373
318	0.971429	0.929636	0.876786	0.832632	0.903571	0.714934
319	0.946429	0.817948	0.894643	0.795154	0.625	0.332279
320	1	1	0.939286	0.926316	0.810714	0.516309
321	0.95	0.842948	0.941071	0.822929	0.703571	0.415083
322	0.94636	0.842652	0.900383	0.810443	0.681992	0.330776
323	0.954023	0.86229	0.938697	0.765993	0.704981	0.364471
324	0.931034	0.730544	0.863985	0.656547	0.770115	0.437368
325	0.942857	0.843362	0.921429	0.704209	0.717857	0.47976
326	0.942857	0.850371	0.889286	0.777447	0.835714	0.596821
327	0.967857	0.890588	0.996429	0.990909	0.775	0.447511
328	0.921429	0.788769	0.916071	0.868134	0.725	0.506365
329	0.984674	0.957576	0.98659	0.959877	0.770115	0.424586
330	0.935714	0.803525	0.910714	0.83357	0.725	0.503806
331	1	1	1	1	0.707143	0.395463
332	0.969349	0.91821	0.904215	0.811677	0.724138	0.485378
333	0.967857	0.916519	0.916071	0.840244	0.735714	0.546757
334	0.931034	0.787953	0.888889	0.749861	0.731801	0.44951
335	0.977011	0.919172	0.902299	0.834252	0.831418	0.570991
336	0.942529	0.799062	0.890805	0.787956	0.781609	0.452387
337	0.946429	0.873491	0.916071	0.886316	0.671429	0.380187
338	0.961686	0.855186	0.95977	0.849691	0.819923	0.509346
339	0.967857	0.904178	0.923214	0.870237	0.773214	0.571104
340	0.938697	0.819852	0.886973	0.780885	0.800766	0.447483
341	0.950192	0.79747	0.917625	0.864279	0.704981	0.357016
342	0.932143	0.831269	0.85	0.754051	0.821429	0.608327
343	0.964286	0.840437	0.969643	0.89236	0.639286	0.337526
344	0.957143	0.868471	0.955357	0.844794	0.775	0.509252
345	0.982143	0.943012	0.939286	0.916316	0.775	0.47286
346	0.942529	0.826896	0.934866	0.7931	0.681992	0.383144
347	0.97318	0.94321	0.978927	0.955556	0.662835	0.337214
348	0.928571	0.815421	0.876786	0.694094	0.832143	0.531124
349	0.917857	0.800902	0.817857	0.655003	0.796429	0.478123
350	0.928571	0.812261	0.958929	0.910556	0.780357	0.449274
351	0.964286	0.89736	0.869643	0.825359	0.678571	0.398097
352	0.931034	0.805059	0.888889	0.800431	0.754789	0.430479
353	1	1	1	1	0.636015	0.365076
354	0.928571	0.84483	0.848214	0.740995	0.814286	0.491785
355	0.975	0.948485	0.921429	0.870602	0.778571	0.585893
356	0.942529	0.858672	0.915709	0.83606	0.816092	0.496969
357	0.921429	0.830397	0.869643	0.655472	0.717857	0.40492
358	0.97318	0.878263	0.904215	0.801967	0.643678	0.382254
359	0.932143	0.790191	0.878571	0.682427	0.635714	0.374875
360	0.992337	0.979798	0.936782	0.892982	0.716475	0.388773
361	0.900383	0.765212	0.810345	0.658945	0.601533	0.305423
362	0.928571	0.841415	0.880357	0.777343	0.746429	0.426036
363	0.960714	0.881263	0.960714	0.803889	0.817857	0.533687
364	0.971429	0.910588	0.901786	0.802863	0.814286	0.549665
365	0.965517	0.890917	0.909962	0.863353	0.724138	0.457191
366	0.961686	0.85172	0.858238	0.721326	0.781609	0.455117
367	0.967857	0.935897	0.860714	0.791948	0.785714	0.670182
368	0.923372	0.759667	0.8659	0.743055	0.67433	0.34774
369	0.896429	0.692979	0.835714	0.69114	0.707143	0.400502
370	0.982143	0.966667	0.882143	0.825359	0.646429	0.400905
371	0.961686	0.879012	0.917625	0.856563	0.747126	0.414371
372	0.932143	0.829935	0.942857	0.826144	0.667857	0.394436
373	0.985714	0.971429	0.939286	0.926316	0.875	0.76272
374	0.97318	0.917011	0.846743	0.733392	0.762452	0.439134
375	0.957143	0.881198	0.908929	0.846543	0.792857	0.460551
376	0.975	0.929026	0.867857	0.814735	0.814286	0.585837
377	0.969349	0.869172	0.915709	0.832356	0.704981	0.374534
378	0.942857	0.891453	0.876786	0.832632	0.714286	0.559386
379	0.996169	0.988889	0.93295	0.915205	0.712644	0.43618
380	0.954023	0.862831	0.915709	0.863221	0.586207	0.297933
381	0.950192	0.826426	0.90613	0.803597	0.808429	0.463207
382	0.957143	0.894881	0.860714	0.727184	0.746429	0.472266
383	0.977011	0.939577	0.902299	0.819305	0.773946	0.441569
384	0.975	0.929026	0.919643	0.868274	0.767857	0.526917
385	0.942529	0.877646	0.858238	0.81652	0.64751	0.377339
386	0.94636	0.778748	0.8659	0.625065	0.816092	0.564448
387	0.932143	0.892758	0.875	0.852632	0.903571	0.684235
388	0.971429	0.929636	0.933929	0.908134	0.810714	0.498223
389	0.977011	0.927814	0.913793	0.842708	0.747126	0.3899
390	0.942529	0.820238	0.898467	0.815116	0.62069	0.313376
391	0.925	0.797391	0.8875	0.795905	0.825	0.519402
392	0.911877	0.774589	0.846743	0.759907	0.823755	0.565359
393	0.954023	0.851972	0.904215	0.801967	0.59387	0.33293
394	0.953571	0.849358	0.903571	0.749682	0.714286	0.423061
395	0.992857	0.980909	0.967857	0.918056	0.660714	0.35253
396	0.977011	0.927814	0.909962	0.863353	0.689655	0.415628
397	0.94636	0.86454	0.911877	0.82248	0.862069	0.672302
398	0.967857	0.908644	0.930357	0.895547	0.689286	0.363538
399	0.950192	0.862346	0.835249	0.74209	0.862069	0.594557
400	0.97318	0.878263	0.977011	0.906041	0.743295	0.385899
401	0.961686	0.868695	0.856322	0.797076	0.819923	0.491265
402	0.911877	0.764451	0.82567	0.683187	0.743295	0.397909
403	0.921429	0.72254	0.855357	0.746124	0.889286	0.644152
404	0.954023	0.902337	0.929119	0.902859	0.750958	0.439092
405	0.939286	0.83545	0.853571	0.755846	0.803571	0.564386
406	0.996169	0.988889	0.931034	0.902859	0.8659	0.57381
407	0.9	0.72167	0.885714	0.724043	0.717857	0.377266
408	0.94636	0.794697	0.902299	0.823263	0.743295	0.412014
409	0.975	0.940812	0.957143	0.897727	0.757143	0.420645
410	0.957143	0.89426	0.892857	0.852632	0.753571	0.42504
411	0.934866	0.829012	0.842912	0.740462	0.716475	0.395635
412	0.965517	0.859295	0.902299	0.82	0.67433	0.359762
413	0.942529	0.85172	0.862069	0.81652	0.846743	0.498272
414	0.932143	0.803817	0.883929	0.686821	0.692857	0.400197
415	0.97318	0.911596	0.963602	0.877469	0.777778	0.427473
416	0.957143	0.868471	0.898214	0.777372	0.675	0.416659
417	0.969349	0.889374	0.967433	0.886667	0.743295	0.455445
418	0.975	0.906346	0.975	0.908727	0.653571	0.430347
419	0.914286	0.707627	0.860714	0.61494	0.714286	0.410366
420	0.881226	0.639716	0.802682	0.584418	0.750958	0.423185
421	0.975	0.927255	0.928571	0.884435	0.814286	0.524031
422	0.925	0.853056	0.842857	0.766124	0.753571	0.45478
423	0.904215	0.729266	0.823755	0.670886	0.724138	0.441801
424	0.954023	0.823361	0.952107	0.832716	0.735632	0.371263
425	0.975	0.9525	0.889286	0.852632	0.642857	0.392029
426	0.964286	0.884178	0.9125	0.824682	0.775	0.528998
427	0.977011	0.906041	0.984674	0.957576	0.704981	0.386248
428	0.969349	0.869172	0.95977	0.839815	0.816092	0.635485
429	0.923372	0.839642	0.921456	0.871013	0.804598	0.460122
430	0.975	0.958824	0.928571	0.895547	0.864286	0.701433
431	0.939286	0.82465	0.883929	0.687773	0.814286	0.568099
432	0.903571	0.809056	0.898214	0.83076	0.696429	0.373536
433	0.908046	0.674206	0.902299	0.65778	0.812261	0.480065
434	0.934866	0.80012	0.929119	0.698533	0.770115	0.429116
435	0.932143	0.816275	0.896429	0.781197	0.817857	0.573599
436	0.942529	0.79456	0.975096	0.923704	0.697318	0.434299
437	0.94636	0.791879	0.94636	0.79717	0.750958	0.423327
438	0.917857	0.732088	0.848214	0.618271	0.610714	0.328497
439	0.950192	0.840763	0.934866	0.915205	0.643678	0.371713
440	0.934866	0.821142	0.87931	0.724728	0.693487	0.377229
441	0.980843	0.928263	0.977011	0.908025	0.750958	0.533097
442	0.903571	0.741215	0.814286	0.68103	0.785714	0.494376
443	0.934866	0.833194	0.885057	0.671321	0.636015	0.337485
444	0.932143	0.86382	0.867857	0.805846	0.682143	0.488156
445	0.964286	0.898683	0.921429	0.863047	0.760714	0.438354
446	0.939286	0.880891	0.858929	0.777662	0.678571	0.387507
447	0.982143	0.943012	0.930357	0.877705	0.828571	0.519587
448	0.953571	0.892172	0.857143	0.78417	0.8	0.620581
449	0.954023	0.877545	0.931034	0.801753	0.743295	0.389883
450	0.953571	0.854852	0.95	0.763644	0.846429	0.55698
451	0.985714	0.957298	0.941071	0.916316	0.739286	0.44496
452	0.932143	0.782672	0.833929	0.68779	0.746429	0.436834
453	0.927203	0.783194	0.886973	0.72344	0.716475	0.389522
454	0.873563	0.580198	0.789272	0.544214	0.819923	0.474622
455	0.939286	0.81177	0.867857	0.689714	0.753571	0.565175
456	0.946429	0.806699	0.941071	0.926316	0.742857	0.408079
457	0.953571	0.893856	0.916071	0.882566	0.825	0.575654
458	0.942529	0.812346	0.83908	0.715595	0.770115	0.580787
459	0.982143	0.958741	0.930357	0.895547	0.639286	0.355574
460	0.980843	0.928263	1	1	0.712644	0.436102
461	0.904215	0.780549	0.888889	0.746598	0.773946	0.52066
462	0.992857	0.980909	0.932143	0.901316	0.857143	0.614894
463	0.927203	0.843876	0.915709	0.87247	0.716475	0.365283
464	0.942529	0.772338	0.873563	0.757533	0.716475	0.369407
465	0.896429	0.619696	0.8375	0.571247	0.835714	0.531493
466	0.934866	0.8242	0.908046	0.82248	0.685824	0.391677
467	0.954023	0.829012	0.948276	0.820084	0.762452	0.441618
468	0.946429	0.845981	0.914286	0.863329	0.828571	0.544209
469	0.942857	0.91	0.930357	0.895547	0.635714	0.340702
470	0.946429	0.847485	0.839286	0.671948	0.857143	0.648034
471	0.957854	0.851138	0.911877	0.804579	0.766284	0.445504
472	0.928571	0.803755	0.873214	0.753249	0.7	0.443682
473	0.957854	0.88304	0.936782	0.803388	0.693487	0.341652
474	0.969349	0.90172	0.975096	0.930014	0.681992	0.374796
475	0.942529	0.896825	0.8659	0.830409	0.689655	0.482416
476	1	1	1	1	0.803571	0.656468
477	0.967857	0.890588	0.925	0.884435	0.721429	0.396858
478	0.94636	0.885984	0.848659	0.779127	0.816092	0.51418
479	0.996169	0.988889	0.982759	0.95	0.662835	0.330219
480	0.957854	0.874194	0.883142	0.74284	0.796935	0.481684
481	0.931034	0.786435	0.885057	0.757974	0.724138	0.371762
482	0.91954	0.787598	0.858238	0.72503	0.854406	0.64012
483	0.927203	0.78778	0.827586	0.705806	0.701149	0.381363
484	0.980843	0.93769	0.911877	0.847778	0.854406	0.580013
485	0.939286	0.805635	0.896429	0.772427	0.796429	0.47417
486	0.961686	0.848493	0.961686	0.900561	0.731801	0.388831
487	0.94636	0.837086	0.942529	0.809656	0.758621	0.522465
488	0.946429	0.888333	0.914286	0.840983	0.589286	0.329281
489	0.935714	0.772302	0.882143	0.701633	0.728571	0.462753
490	0.967857	0.901699	0.907143	0.822257	0.85	0.585751
491	0.94636	0.803726	0.894636	0.737152	0.747126	0.446565
492	0.928571	0.786515	0.910714	0.802063	0.771429	0.459118
493	0.915709	0.714676	0.833333	0.662684	0.781609	0.423633
494	0.965517	0.895309	0.850575	0.781203	0.773946	0.459265
495	0.931034	0.806006	0.87931	0.75969	0.62069	0.299981
496	0.925	0.821786	0.871429	0.738152	0.728571	0.41525
497	0.935714	0.863851	0.901786	0.671192	0.782143	0.479727
498	0.896552	0.680287	0.844828	0.584252	0.64751	0.393104
499	0.946429	0.864325	0.966071	0.92062	0.707143	0.408992
500	0.964286	0.915985	0.875	0.820132	0.803571	0.541692
501	0.938697	0.845839	0.867816	0.664587	0.854406	0.553335
502	0.957143	0.850289	0.95	0.836548	0.782143	0.439199
503	0.971429	0.91236	0.976786	0.955556	0.748214	0.436999
504	0.892857	0.730491	0.830357	0.681203	0.767857	0.489982
505	0.975	0.946429	0.933929	0.901316	0.835714	0.606822
506	0.964286	0.937374	0.908929	0.844669	0.875	0.670204
507	0.938697	0.774013	0.87931	0.879094	0.689655	0.36226
508	0.965517	0.895309	0.913793	0.852418	0.762452	0.511421
509	0.978571	0.943312	0.928571	0.884523	0.760714	0.444719
510	0.94636	0.809375	0.886973	0.78099	0.693487	0.428023
511	0.992337	0.976543	0.93295	0.892982	0.785441	0.474568
512	0.964286	0.895289	0.933929	0.799165	0.732143	0.41404
513	0.939286	0.836753	0.846429	0.733692	0.696429	0.455344
514	0.957854	0.872602	0.975096	0.911596	0.777778	0.482175
515	0.94636	0.791879	0.875479	0.68681	0.685824	0.35769
516	0.978571	0.953247	0.891071	0.84152	0.682143	0.490857
517	0.953571	0.869358	0.953571	0.874444	0.735714	0.506999
518	0.964286	0.918056	0.869643	0.806798	0.853571	0.578313
519	0.946429	0.857167	0.905357	0.832257	0.771429	0.469665
520	0.977011	0.906041	0.952107	0.854287	0.712644	0.397954
521	0.888889	0.700265	0.863985	0.683663	0.716475	0.391299
522	0.961686	0.884507	0.89272	0.77926	0.681992	0.360606
523	0.957854	0.895491	0.873563	0.830409	0.67433	0.368933
524	0.934866	0.772399	0.898467	0.767177	0.750958	0.398762
525	0.957854	0.851138	0.94636	0.810305	0.697318	0.374315
526	0.965517	0.879497	0.909962	0.82248	0.770115	0.490364
527	0.989286	0.969798	0.9875	0.966923	0.728571	0.47002
528	0.931034	0.818386	0.909962	0.831905	0.724138	0.380345
529	0.977011	0.936111	0.915709	0.867586	0.773946	0.45021
530	0.95	0.836025	0.975	0.908727	0.721429	0.430653
531	0.978571	0.926346	0.919643	0.85765	0.75	0.535783
532	0.94636	0.845799	0.883142	0.671321	0.750958	0.399637
533	0.935714	0.829275	0.853571	0.760995	0.710714	0.43277
534	0.961686	0.899013	0.917625	0.844702	0.750958	0.391993
535	0.971429	0.89877	0.939286	0.926316	0.7	0.412631
536	0.960714	0.899643	0.9125	0.871455	0.714286	0.474491
537	0.984674	0.946781	0.978927	0.947972	0.800766	0.573391
538	0.97318	0.935509	0.913793	0.867586	0.743295	0.424639
539	0.978571	0.951923	0.9375	0.901316	0.717857	0.454505
540	0.904215	0.727371	0.944444	0.814198	0.685824	0.33998
541	0.925	0.788149	0.880357	0.743036	0.828571	0.539461
542	0.961686	0.911364	0.909962	0.853697	0.731801	0.383554
543	0.914286	0.790104	0.814286	0.587859	0.789286	0.467007
544	0.992857	0.983333	0.933929	0.890205	0.803571	0.570212
545	0.978571	0.953247	0.889286	0.84152	0.753571	0.427587
546	0.964286	0.933824	0.928571	0.895547	0.767857	0.512624
547	0.938697	0.841456	0.898467	0.808503	0.781609	0.411894
548	0.967857	0.890588	0.908929	0.801752	0.667857	0.442469
549	0.964286	0.937374	0.878571	0.852632	0.735714	0.400471
550	0.942529	0.814257	0.900383	0.779887	0.754789	0.418963
551	0.917857	0.801601	0.8875	0.798637	0.8	0.495203
552	0.932143	0.811515	0.953571	0.857207	0.742857	0.425982
553	0.94636	0.778748	0.886973	0.746598	0.758621	0.447485
554	0.942529	0.849858	0.952107	0.824635	0.62069	0.320685
555	0.960714	0.947619	0.939286	0.926316	0.803571	0.51949
556	0.957854	0.870932	0.885057	0.760884	0.816092	0.600722
557	0.985714	0.965152	0.882143	0.825359	0.717857	0.4482
558	0.97318	0.923704	0.990421	0.967452	0.743295	0.396507
559	0.946429	0.840761	0.867857	0.661772	0.646429	0.368847
560	0.953571	0.849358	0.975	0.937817	0.767857	0.525026
561	0.97318	0.923704	0.896552	0.811309	0.82567	0.535674
562	0.978571	0.926346	0.975	0.933247	0.857143	0.739562
563	0.964286	0.86736	0.851786	0.724457	0.803571	0.536703
564	0.950192	0.815785	0.87931	0.708399	0.766284	0.529618
565	0.917857	0.779565	0.830357	0.667552	0.785714	0.620913
566	0.957854	0.843639	0.881226	0.733106	0.762452	0.403922
567	0.908046	0.714418	0.93295	0.768578	0.773946	0.431414
568	0.904215	0.772511	0.904215	0.832066	0.773946	0.416442
569	0.965517	0.879497	0.965517	0.871417	0.758621	0.395945
570	0.911877	0.684127	0.940613	0.827462	0.56705	0.265306
571	0.953571	0.88781	0.957143	0.878214	0.742857	0.401284
572	0.960714	0.906421	0.921429	0.871935	0.757143	0.494967
573	0.957143	0.887103	0.892857	0.732149	0.75	0.445665
574	0.931034	0.832782	0.885057	0.765072	0.804598	0.476812
575	0.946429	0.832207	0.892857	0.752863	0.778571	0.492632
576	0.971429	0.89877	0.939286	0.916316	0.739286	0.411799
577	0.982143	0.966667	0.928571	0.890205	0.696429	0.436783
578	0.946429	0.833214	0.9125	0.832094	0.739286	0.451073
579	0.957143	0.891977	0.910714	0.811904	0.821429	0.531486
580	0.903571	0.688442	0.832143	0.660043	0.710714	0.404357
581	0.94636	0.8585	0.856322	0.790005	0.819923	0.489628
582	0.932143	0.807251	0.825	0.684536	0.689286	0.398835
583	0.935714	0.869329	0.842857	0.769601	0.796429	0.549076
584	0.957143	0.889755	0.980357	0.9625	0.642857	0.344214
585	0.939286	0.805635	0.871429	0.789179	0.828571	0.652621
586	0.923372	0.746157	0.829502	0.661302	0.655172	0.408761
587	0.917857	0.761775	0.8625	0.625666	0.760714	0.476048
588	0.938697	0.892157	0.911877	0.867586	0.773946	0.510453
589	0.957143	0.882976	0.908929	0.814959	0.714286	0.428681
590	0.91954	0.770887	0.927203	0.884902	0.816092	0.47033
591	0.927203	0.748401	0.89272	0.769822	0.804598	0.481063
592	0.932143	0.809815	0.891071	0.751607	0.796429	0.595142
593	0.91954	0.763624	0.89272	0.77173	0.727969	0.388175
594	0.961686	0.864366	0.886973	0.730372	0.727969	0.379749
595	0.946429	0.811025	0.926786	0.785342	0.710714	0.388212
596	0.942857	0.857778	0.953571	0.888333	0.564286	0.297272
597	0.921429	0.799513	0.825	0.608454	0.789286	0.538522
598	0.954023	0.887086	0.854406	0.724321	0.754789	0.44524
599	0.989286	0.969798	0.919643	0.875205	0.7	0.445185
600	0.95	0.869934	0.967857	0.921667	0.682143	0.361707
601	0.957854	0.907197	0.90613	0.832066	0.704981	0.352787
602	0.996429	0.990909	0.882143	0.825359	0.825	0.549462
603	0.925	0.792553	0.880357	0.76177	0.796429	0.562026
604	0.971429	0.944318	0.935714	0.901316	0.682143	0.397531
605	0.988506	0.972222	0.982759	0.945988	0.704981	0.446553
606	0.954023	0.908654	0.90613	0.863353	0.831418	0.585873
607	0.975	0.929026	0.992857	0.983333	0.692857	0.451002
608	0.89272	0.684115	0.863985	0.687235	0.710728	0.351155
609	0.957143	0.900887	0.903571	0.840482	0.835714	0.599448
610	0.984674	0.946781	0.904215	0.801967	0.770115	0.458819
611	0.954023	0.808272	0.911877	0.853697	0.773946	0.405214
612	0.934866	0.804	0.940613	0.800385	0.743295	0.398346
613	0.978571	0.953247	0.980357	0.948485	0.653571	0.380396
614	0.957854	0.914352	0.923372	0.884902	0.747126	0.412116
615	0.935714	0.818098	0.848214	0.721124	0.782143	0.474728
616	0.931034	0.78658	0.894636	0.764146	0.704981	0.388009
617	0.969349	0.90172	0.854406	0.759907	0.819923	0.556684
618	0.942529	0.826923	0.948276	0.873948	0.666667	0.341171
619	0.95	0.866078	0.896429	0.786752	0.667857	0.385258
620	0.977011	0.955556	0.98659	0.959877	0.781609	0.499834
621	1	1	1	1	0.7	0.404181
622	0.985714	0.962222	0.916071	0.866316	0.789286	0.499968
623	0.942857	0.819596	0.969643	0.906865	0.632143	0.363651
624	0.97318	0.929701	0.978927	0.938095	0.781609	0.481597
625	0.977011	0.955556	0.977011	0.938095	0.681992	0.382341
626	0.914286	0.765714	0.883929	0.77957	0.7	0.420453
627	0.921429	0.781706	0.95	0.853491	0.682143	0.39513
628	0.938697	0.855467	0.898467	0.821289	0.804598	0.497425
629	0.935714	0.798362	0.914286	0.843364	0.678571	0.348772
630	0.967857	0.87377	0.903571	0.796038	0.767857	0.513661
631	0.965517	0.914886	0.915709	0.847778	0.773946	0.565116
632	0.964286	0.865588	0.910714	0.801752	0.771429	0.564617
633	0.977011	0.906041	1	1	0.750958	0.478965
634	1	1	0.931034	0.915205	0.727969	0.52419
635	0.908046	0.635636	0.890805	0.732048	0.628352	0.302569
636	0.992337	0.979798	0.980843	0.938095	0.881226	0.585358
637	0.854406	0.557035	0.772031	0.531051	0.704981	0.355865
638	0.967857	0.91535	0.916071	0.826752	0.8	0.583885
639	0.938697	0.776223	0.952107	0.824635	0.666667	0.335412
640	0.942529	0.843849	0.915709	0.87247	0.731801	0.403095
641	0.914286	0.776693	0.889286	0.736785	0.632143	0.381875
642	0.964286	0.884178	0.944643	0.756699	0.792857	0.54647
643	0.892857	0.724055	0.844643	0.721322	0.796429	0.499409
644	0.938697	0.816843	0.835249	0.709422	0.758621	0.441591
645	0.978571	0.935437	0.925	0.875634	0.771429	0.477055
646	0.957143	0.869358	0.908929	0.814959	0.635714	0.358422
647	0.978571	0.94154	0.976786	0.941667	0.825	0.581999
648	0.975	0.945556	0.941071	0.916316	0.717857	0.384762
649	0.938697	0.776223	0.886973	0.758503	0.639847	0.315952
650	0.954023	0.823361	0.97318	0.909295	0.781609	0.43
651	0.934866	0.749442	0.89272	0.738661	0.758621	0.446861
652	0.932143	0.799412	0.880357	0.726424	0.75	0.409858
653	0.989286	0.973333	0.941071	0.916316	0.810714	0.50083
654	1	1	0.990421	0.965812	0.804598	0.559744
655	0.961686	0.873087	0.942529	0.829982	0.67433	0.377756
656	0.971429	0.89877	0.971429	0.930556	0.675	0.356584
657	0.982143	0.943012	0.926786	0.878419	0.753571	0.443478
658	1	1	0.938697	0.915205	0.747126	0.496968
659	0.984674	0.946781	0.921456	0.873097	0.862069	0.736032
660	0.960714	0.891519	0.975	0.928644	0.75	0.425794
661	0.957143	0.891977	0.919643	0.870602	0.721429	0.403202
662	0.992337	0.979798	0.938697	0.915205	0.869732	0.54885
663	0.985714	0.957298	0.935714	0.916316	0.742857	0.424351
664	0.969349	0.905186	0.904215	0.824189	0.804598	0.622297
665	0.953571	0.873254	0.896429	0.756626	0.725	0.467427
666	0.925	0.771601	0.891071	0.731713	0.867857	0.806494
667	0.980843	0.960317	0.936782	0.915205	0.670498	0.426801
668	0.992857	0.983333	0.944643	0.926316	0.828571	0.52708
669	0.917857	0.854667	0.839286	0.667949	0.732143	0.426371
670	0.921429	0.752424	0.842857	0.715409	0.753571	0.422242
671	0.961686	0.897531	0.904215	0.834252	0.720307	0.413008
672	0.935714	0.812746	0.928571	0.82316	0.75	0.41391
673	0.946429	0.837937	0.892857	0.76953	0.803571	0.487804
674	0.925	0.741079	0.869643	0.693388	0.696429	0.374051
675	0.964286	0.881699	0.8625	0.752184	0.764286	0.4903
676	0.960714	0.888471	0.875	0.812859	0.739286	0.456298
677	0.915709	0.704238	0.890805	0.750686	0.528736	0.250359
678	0.923372	0.765098	0.818008	0.686759	0.739464	0.42742
679	0.975	0.929026	0.871429	0.778068	0.748214	0.532117
680	0.953571	0.82035	0.967857	0.926389	0.671429	0.371486
681	0.954023	0.843563	1	1	0.666667	0.338163
682	0.932143	0.808611	0.851786	0.74024	0.764286	0.52943
683	0.946429	0.879886	0.9	0.809094	0.792857	0.527001
684	0.946429	0.870818	0.876786	0.679094	0.785714	0.719233
685	0.942857	0.827445	0.946429	0.81754	0.721429	0.412628
686	0.964286	0.902103	0.925	0.895547	0.6	0.334865
687	0.969349	0.869172	0.904215	0.819305	0.762452	0.565052
688	1	1	0.917625	0.853476	0.704981	0.485433
689	0.960714	0.834026	0.976786	0.929026	0.782143	0.483015
690	0.927203	0.837743	0.844828	0.73445	0.67433	0.444329
691	0.992857	0.980909	0.926786	0.895547	0.764286	0.552358
692	0.992337	0.976543	0.854406	0.790005	0.785441	0.50167
693	0.980843	0.93769	0.938697	0.915205	0.793103	0.587961
694	0.934866	0.813139	0.896552	0.775819	0.762452	0.453362
695	0.989286	0.973333	0.930357	0.901316	0.825	0.657062
696	0.984674	0.957576	0.996169	0.988889	0.793103	0.504868
697	0.946429	0.811025	0.8625	0.759007	0.757143	0.443649
698	0.961686	0.921478	0.8659	0.781203	0.816092	0.486506
699	0.97318	0.878263	0.969349	0.887073	0.704981	0.468114
700	1	1	0.989286	0.971429	0.882143	0.657703
701	0.925	0.806493	0.878571	0.66494	0.721429	0.402799
702	0.954023	0.85679	0.971264	0.909436	0.793103	0.506219
703	0.953571	0.844794	0.857143	0.755846	0.757143	0.489975
704	0.931034	0.763078	0.873563	0.679402	0.804598	0.584368
705	0.985714	0.971429	0.939286	0.908134	0.775	0.480465
706	0.928571	0.783373	0.873214	0.736078	0.75	0.4356
707	0.965517	0.925154	0.921456	0.87247	0.831418	0.501362
708	0.985714	0.966923	0.894643	0.908134	0.707143	0.468011
709	0.965517	0.903025	0.915709	0.86021	0.831418	0.479718
710	0.95	0.86254	0.878571	0.773701	0.789286	0.463901
711	0.927203	0.797691	0.812261	0.643016	0.888889	0.688758
712	0.965517	0.859295	0.931034	0.879094	0.689655	0.352236
713	0.932143	0.827607	0.842857	0.742503	0.746429	0.425583
714	0.925	0.821415	0.889286	0.745591	0.667857	0.401864
715	0.907143	0.775053	0.876786	0.677749	0.667857	0.346098
716	0.923372	0.799062	0.862069	0.805718	0.724138	0.365258
717	0.977011	0.906041	0.980843	0.930908	0.819923	0.5145
718	0.960714	0.875289	0.925	0.890205	0.725	0.426878
719	0.931034	0.720667	0.896552	0.737152	0.743295	0.435696
720	0.971429	0.918366	0.960714	0.808214	0.746429	0.518571
721	0.953571	0.880866	0.894643	0.768816	0.778571	0.498024
722	0.907143	0.770014	0.828571	0.741268	0.814286	0.52558
723	0.934866	0.810173	0.885057	0.734429	0.747126	0.399547
724	0.989286	0.969798	0.926786	0.895547	0.767857	0.606985
725	0.950192	0.848709	0.883142	0.779138	0.720307	0.37587
726	0.975	0.940812	0.873214	0.819298	0.739286	0.456443
727	0.950192	0.795799	0.89272	0.748538	0.831418	0.487678
728	0.961686	0.868695	0.915709	0.804579	0.816092	0.579125
729	0.967857	0.91535	0.932143	0.908134	0.767857	0.467337
730	0.985714	0.965152	0.939286	0.908134	0.710714	0.44
731	0.969349	0.912157	0.862069	0.790005	0.827586	0.508164
732	0.985714	0.962222	0.973214	0.948824	0.667857	0.397767
733	0.877395	0.762912	0.82567	0.690462	0.816092	0.48893
734	0.907143	0.750913	0.826786	0.687513	0.810714	0.63105
735	0.975	0.906346	0.975	0.924921	0.817857	0.587656
736	0.938697	0.846422	0.97318	0.90172	0.770115	0.488584
737	0.975	0.929026	0.989286	0.976923	0.692857	0.461812
738	0.910714	0.653918	0.903571	0.654408	0.789286	0.528493
739	0.996429	0.990909	0.932143	0.895547	0.657143	0.379114
740	0.921429	0.787553	0.821429	0.621787	0.782143	0.4677
741	0.985714	0.966923	0.925	0.886316	0.846429	0.612372
742	0.908046	0.761939	0.83908	0.749104	0.877395	0.58553
743	0.94636	0.809375	0.980843	0.960317	0.586207	0.287333
744	0.942529	0.772338	0.89272	0.751482	0.758621	0.465523
745	0.910714	0.815412	0.842857	0.662184	0.678571	0.386105
746	0.964286	0.865588	0.901786	0.799876	0.792857	0.618409
747	0.950192	0.808546	0.977011	0.906041	0.716475	0.394381
748	0.954023	0.823361	0.969349	0.871817	0.681992	0.335397
749	0.914286	0.718387	0.869643	0.72585	0.771429	0.454856
750	0.903571	0.796433	0.857143	0.809774	0.707143	0.417977
751	0.911877	0.7306	0.886973	0.73984	0.731801	0.387833
752	0.935714	0.858719	0.873214	0.765002	0.7	0.378516
753	0.935714	0.8186	0.882143	0.693091	0.775	0.482973
754	0.89272	0.731686	0.821839	0.658981	0.885057	0.69004
755	0.946429	0.872222	0.914286	0.875205	0.778571	0.460621
756	0.931034	0.829591	0.89272	0.774861	0.789272	0.448345
757	0.903571	0.764657	0.866071	0.646166	0.639286	0.380288
758	0.97318	0.89695	0.938697	0.915205	0.781609	0.417803
759	0.910714	0.720108	0.925	0.763213	0.535714	0.364429
760	0.942529	0.819302	0.91954	0.848406	0.796935	0.465255
761	0.957143	0.887103	0.892857	0.707149	0.746429	0.518632
762	0.989286	0.976923	0.928571	0.884435	0.625	0.345766
763	0.950192	0.844885	0.885057	0.765072	0.750958	0.427584
764	0.927203	0.769588	0.917625	0.682463	0.693487	0.335049
765	0.965517	0.890917	0.886973	0.741836	0.773946	0.518023
766	0.910714	0.764167	0.821429	0.639536	0.714286	0.40618
767	0.928571	0.790484	0.928571	0.739275	0.685714	0.375613
768	0.927203	0.761844	0.877395	0.763425	0.793103	0.481546
769	0.980843	0.928263	0.921456	0.864279	0.704981	0.480678
770	0.961686	0.889815	0.93295	0.902859	0.681992	0.353975
771	0.97318	0.94321	0.917625	0.858581	0.766284	0.412731
772	0.94636	0.849118	0.95977	0.885053	0.83908	0.480359
773	0.969349	0.929321	0.977011	0.919172	0.770115	0.520288
774	0.95	0.915074	0.857143	0.809774	0.735714	0.491112
775	0.954023	0.880886	0.908046	0.842894	0.624521	0.329122
776	0.965517	0.861596	0.967433	0.895309	0.747126	0.40726
777	0.957143	0.89465	0.851786	0.769884	0.857143	0.702011
778	0.989286	0.969798	0.935714	0.908134	0.807143	0.591134
779	0.964286	0.895289	0.917857	0.861348	0.778571	0.47212
780	0.996169	0.988889	1	1	0.701149	0.396581
781	0.953571	0.878214	0.871429	0.805846	0.539286	0.363093
782	0.965517	0.893639	0.923372	0.879094	0.743295	0.395487
783	0.942529	0.820084	0.888889	0.749861	0.773946	0.55624
784	0.942857	0.844866	0.942857	0.842172	0.714286	0.400154
785	0.957143	0.908142	0.855357	0.768649	0.714286	0.569086
786	0.927203	0.801499	0.883142	0.765072	0.808429	0.549166
787	0.957854	0.895442	0.90613	0.831905	0.806513	0.486756
788	0.978571	0.943312	0.932143	0.901316	0.65	0.365559
789	0.980843	0.953466	0.977011	0.924206	0.655172	0.318035
790	0.910714	0.777685	0.844643	0.735409	0.721429	0.452348
791	0.977011	0.939577	0.955939	0.811976	0.812261	0.483978
792	0.989286	0.976923	0.930357	0.895547	0.789286	0.528232
793	0.932143	0.852709	0.935714	0.916316	0.767857	0.45097
794	0.917857	0.755227	0.883929	0.721662	0.717857	0.388713
795	0.95	0.857453	0.939286	0.813556	0.757143	0.469784
796	0.957854	0.860614	0.83908	0.727499	0.681992	0.413513
797	0.980843	0.943687	0.929119	0.892982	0.685824	0.461098
798	0.985714	0.957298	0.935714	0.897023	0.621429	0.374154
799	0.94636	0.840123	0.915709	0.868291	0.670498	0.344612
800	0.910714	0.758517	0.8	0.600727	0.703571	0.505112
801	0.914286	0.799167	0.905357	0.787094	0.592857	0.354751
802	0.94636	0.862003	0.881226	0.66591	0.827586	0.55271
803	0.942529	0.801294	0.894636	0.77926	0.731801	0.41863
804	0.911877	0.769643	0.885057	0.74279	0.762452	0.392799
805	0.946429	0.832207	0.839286	0.708137	0.735714	0.577152
806	0.950192	0.904977	0.925287	0.892982	0.785441	0.471547
807	0.996169	0.988889	0.994253	0.979798	0.835249	0.633449
808	0.908046	0.730639	0.808429	0.580145	0.781609	0.43213
809	0.931034	0.771103	0.931034	0.719432	0.693487	0.376134
810	0.946429	0.811025	0.898214	0.773433	0.764286	0.44233
811	0.977011	0.94359	0.925287	0.878168	0.816092	0.543767
812	0.938697	0.789065	0.837165	0.693709	0.842912	0.520795
813	0.971429	0.920844	0.916071	0.841752	0.760714	0.440065
814	0.946429	0.852445	0.908929	0.83953	0.696429	0.391128
815	0.939286	0.798834	0.896429	0.772427	0.728571	0.400785
816	0.942529	0.816843	0.965517	0.909281	0.704981	0.381281
817	0.934866	0.767228	0.904215	0.779887	0.781609	0.449495
818	0.957143	0.878748	0.896429	0.774876	0.707143	0.41844
819	0.975	0.958824	0.885714	0.84152	0.796429	0.502035
820	0.957143	0.89237	0.9125	0.850829	0.846429	0.54102
821	0.875	0.67704	0.783929	0.533941	0.775	0.472531
822	0.960714	0.920642	0.855357	0.784287	0.839286	0.679084
823	0.942529	0.873577	0.898467	0.818379	0.701149	0.397346
824	0.931034	0.768578	0.940613	0.780808	0.831418	0.508482
825	0.978571	0.956667	0.880357	0.825359	0.803571	0.602698
826	0.960714	0.834026	0.932143	0.890205	0.775	0.471573
827	0.975	0.91877	0.926786	0.862863	0.785714	0.703161
828	0.942857	0.841079	0.860714	0.660016	0.721429	0.398552
829	0.928571	0.783373	0.896429	0.79944	0.707143	0.377897
830	0.97318	0.909295	0.95977	0.880886	0.8659	0.714937
831	0.954023	0.919298	0.911877	0.853697	0.666667	0.340323
832	0.908046	0.660041	0.856322	0.585034	0.758621	0.395613
833	0.964286	0.910588	0.971429	0.91535	0.657143	0.420594
834	0.932143	0.841548	0.905357	0.807149	0.767857	0.44318
835	0.984674	0.946781	0.91954	0.87247	0.812261	0.465985
836	0.95	0.77035	0.853571	0.721124	0.835714	0.601257
837	0.942857	0.841079	0.871429	0.655482	0.828571	0.572549
838	0.91954	0.773975	0.806513	0.618793	0.731801	0.436682
839	0.946429	0.867467	0.953571	0.865032	0.742857	0.41179
840	0.950192	0.842299	0.965517	0.905323	0.789272	0.428577
841	0.982143	0.955812	0.955357	0.884945	0.771429	0.492284
842	0.980843	0.928263	0.921456	0.864279	0.639847	0.333918
843	0.97318	0.89695	0.97318	0.89695	0.731801	0.388797
844	0.935714	0.790523	0.875	0.764813	0.814286	0.534223
845	0.960714	0.920642	0.869643	0.797076	0.714286	0.433471
846	0.97318	0.878263	0.93295	0.902859	0.770115	0.42579
847	0.939286	0.850997	0.894643	0.782578	0.682143	0.43877
848	0.917857	0.726656	0.864286	0.678994	0.696429	0.399286
849	0.950192	0.84747	0.908046	0.825699	0.735632	0.404714
850	0.992857	0.983333	0.932143	0.881316	0.803571	0.558773
851	0.984674	0.946781	0.93295	0.915205	0.605364	0.296466
852	0.91954	0.859688	0.831418	0.649104	0.800766	0.656823
853	0.914286	0.756731	0.925	0.760609	0.728571	0.443191
854	0.969349	0.905186	0.915709	0.846686	0.689655	0.456043
855	0.988506	0.962654	0.996169	0.988889	0.701149	0.39482
856	0.932143	0.868561	0.857143	0.805965	0.735714	0.465923
857	0.989286	0.969798	0.985714	0.965152	0.746429	0.487704
858	0.915709	0.794009	0.819923	0.690462	0.67433	0.377139
859	0.954023	0.87425	0.854406	0.797076	0.747126	0.468022
860	0.89272	0.654485	0.89272	0.735751	0.708812	0.36742
861	0.960714	0.913889	0.871429	0.832632	0.746429	0.487512
862	0.982143	0.961429	0.942857	0.926316	0.714286	0.414785
863	0.967857	0.87377	0.905357	0.791038	0.739286	0.538014
864	0.984674	0.965812	0.963602	0.895491	0.800766	0.556009
865	0.984674	0.959877	0.97318	0.92328	0.8659	0.570409
866	0.961686	0.879012	0.967433	0.899691	0.704981	0.350592
867	0.957854	0.865006	0.913793	0.811677	0.800766	0.442452
868	0.91954	0.666064	0.936782	0.76117	0.750958	0.426295
869	1	1	1	1	0.789286	0.504826
870	0.977011	0.939577	0.894636	0.780284	0.812261	0.613203
871	0.964286	0.881699	0.923214	0.861752	0.732143	0.424022
872	0.950192	0.880521	0.83908	0.746194	0.762452	0.41417
873	0.935714	0.829815	0.876786	0.759499	0.771429	0.491604
874	0.960714	0.912286	0.860714	0.80167	0.792857	0.512121
875	0.971429	0.923532	0.882143	0.820132	0.682143	0.413944
876	0.988506	0.967452	0.950192	0.783053	0.750958	0.507504
877	0.97318	0.878263	0.908046	0.807665	0.773946	0.413583
878	0.914286	0.870247	0.903571	0.822863	0.653571	0.44549
879	0.989286	0.973333	0.925	0.890602	0.825	0.627201
880	0.964286	0.840437	0.914286	0.7858	0.789286	0.509167
881	0.996169	0.988889	0.990421	0.965812	0.773946	0.437585
882	0.91954	0.747475	0.850575	0.784113	0.785441	0.463861
883	1	1	1	1	0.762452	0.477613
884	0.977011	0.919172	1	1	0.712644	0.403488
885	0.927203	0.762534	0.831418	0.654483	0.888889	0.677826
886	0.954023	0.843563	0.963602	0.855186	0.731801	0.419919
887	0.94636	0.82684	0.888889	0.77926	0.731801	0.442225
888	0.95	0.835072	0.891071	0.774113	0.746429	0.473815
889	0.938697	0.789803	0.938697	0.805059	0.869732	0.54445
890	0.965517	0.910818	0.829502	0.814896	0.739464	0.482622
891	0.992337	0.976543	0.996169	0.988889	0.666667	0.4434
892	0.95	0.862937	0.864286	0.799854	0.725	0.399078
893	0.971429	0.89877	0.989286	0.966667	0.710714	0.38909
894	0.94636	0.883245	0.915709	0.853476	0.681992	0.344155
895	0.904215	0.662048	0.925287	0.68363	0.720307	0.364475
896	0.957143	0.878748	0.960714	0.891865	0.817857	0.542773
897	0.915709	0.783069	0.860153	0.633459	0.762452	0.420329
898	0.985714	0.957298	0.916071	0.852705	0.682143	0.376502
899	0.95	0.837976	0.857143	0.789179	0.785714	0.561285
900	0.978571	0.935437	0.966071	0.898683	0.821429	0.603357
901	0.942529	0.844185	0.904215	0.803597	0.758621	0.486516
902	0.946429	0.894721	0.8625	0.81417	0.725	0.502485
903	0.969349	0.918898	0.97318	0.92162	0.704981	0.450622
904	0.942529	0.79456	0.87931	0.745436	0.770115	0.443236
905	0.971429	0.937374	0.975	0.9525	0.710714	0.405887
906	0.992337	0.979798	1	1	0.693487	0.374285
907	0.957143	0.868471	0.973214	0.935317	0.671429	0.356005
908	0.931034	0.777898	0.896552	0.822788	0.727969	0.373145
909	0.977011	0.930115	0.904215	0.834252	0.739464	0.401175
910	0.942529	0.850098	0.917625	0.853476	0.693487	0.351847
911	0.960714	0.910927	0.983929	0.966667	0.689286	0.385365
912	0.946429	0.823034	0.975	0.941389	0.760714	0.426672
913	0.960714	0.895415	0.928571	0.897023	0.689286	0.45599
914	0.965517	0.876271	0.938697	0.847068	0.613027	0.295767
915	0.97318	0.878263	0.977011	0.906041	0.678161	0.449026
916	0.94636	0.82425	0.909962	0.794702	0.762452	0.476436
917	0.911877	0.810303	0.881226	0.800104	0.609195	0.366445
918	0.971429	0.91236	0.976786	0.945556	0.582143	0.313232
919	0.953571	0.889112	0.910714	0.862566	0.796429	0.467321
920	0.954023	0.836324	0.954023	0.87425	0.770115	0.433242
921	0.942529	0.830071	0.83908	0.715595	0.743295	0.435808
922	0.985714	0.962222	0.994643	0.983333	0.696429	0.45694
923	0.917857	0.723149	0.823214	0.68906	0.814286	0.544559
924	0.921429	0.739866	0.858929	0.719962	0.660714	0.422665
925	0.978571	0.943312	0.916071	0.85765	0.675	0.397806
926	0.94636	0.884076	0.846743	0.779127	0.724138	0.526145
927	0.915709	0.768277	0.886973	0.795171	0.712644	0.38181
928	0.982143	0.961429	0.994643	0.983333	0.667857	0.40414
929	0.91954	0.751713	0.835249	0.705614	0.704981	0.386319
930	0.942529	0.822338	0.900383	0.815116	0.743295	0.387805
931	0.942857	0.837778	0.891071	0.774043	0.646429	0.359314
932	0.931034	0.790861	0.867816	0.676845	0.739464	0.402531
933	0.923372	0.760847	0.82567	0.698735	0.796935	0.481263
934	0.942857	0.883337	0.844643	0.802632	0.842857	0.710247
935	0.927203	0.748401	0.938697	0.740447	0.762452	0.389462
936	0.957143	0.908625	0.873214	0.819298	0.771429	0.497097
937	0.988506	0.967452	0.934866	0.892982	0.785441	0.521805
938	0.969349	0.939043	0.921456	0.864279	0.743295	0.482096
939	0.892857	0.70103	0.808929	0.662393	0.728571	0.431468
940	0.938697	0.77199	0.886973	0.749861	0.758621	0.434346
941	0.903571	0.796775	0.814286	0.677632	0.8	0.463242
942	0.911877	0.7375	0.871648	0.685828	0.846743	0.566316
943	0.97318	0.94321	0.915709	0.87247	0.785441	0.46705
944	0.978571	0.953247	0.923214	0.890602	0.817857	0.549344
945	0.946429	0.836129	0.814286	0.764132	0.689286	0.417496
946	0.965517	0.859295	0.911877	0.814399	0.773946	0.491146
947	0.942857	0.863005	0.882143	0.679094	0.753571	0.417442
948	0.896552	0.600998	0.835249	0.568512	0.747126	0.392978
949	0.921429	0.749913	0.85	0.775013	0.725	0.418967
950	0.985714	0.971429	0.923214	0.890602	0.692857	0.407914
951	0.953571	0.869755	0.916071	0.820983	0.789286	0.531494
952	1	1	0.942529	0.915205	0.789272	0.562785
953	0.885057	0.66401	0.846743	0.610575	0.689655	0.349494
954	0.934866	0.780984	0.87931	0.729755	0.747126	0.466692
955	0.964286	0.95	0.932143	0.916316	0.753571	0.557728
956	0.939286	0.823362	0.960714	0.896046	0.664286	0.379455
957	0.960714	0.891865	0.942857	0.841334	0.796429	0.599585
958	0.964286	0.895289	0.878571	0.81652	0.778571	0.472715
959	0.91954	0.735256	0.848659	0.593908	0.819923	0.486238
960	0.965517	0.908586	0.909962	0.831905	0.800766	0.477024
961	0.960714	0.875289	0.935714	0.916316	0.635714	0.351155
962	0.923372	0.774206	0.942529	0.817581	0.67433	0.331609
963	0.946429	0.80877	0.905357	0.825244	0.796429	0.612416
964	0.953571	0.848921	0.864286	0.761906	0.878571	0.62062
965	0.961686	0.88945	0.885057	0.770568	0.800766	0.467187
966	0.932143	0.808485	0.891071	0.757427	0.857143	0.729536
967	0.94636	0.872256	0.886973	0.762206	0.793103	0.46929
968	0.939286	0.844602	0.867857	0.798068	0.864286	0.708853
969	0.95	0.811461	0.891071	0.760868	0.675	0.383679
970	0.967857	0.87377	0.978571	0.927734	0.814286	0.506212
971	0.964286	0.881699	0.925	0.877452	0.757143	0.449894
972	0.908046	0.771958	0.82567	0.673572	0.747126	0.42037
973	0.911877	0.727567	0.881226	0.72723	0.842912	0.52088
974	0.942529	0.801294	0.908046	0.814399	0.708812	0.372696
975	0.908046	0.771958	0.890805	0.770618	0.701149	0.35739
976	0.971429	0.89877	0.914286	0.835356	0.810714	0.601442
977	0.94636	0.866407	0.883142	0.717233	0.747126	0.47824
978	0.935714	0.861548	0.933929	0.897023	0.714286	0.391695
979	0.961686	0.905323	0.860153	0.790005	0.816092	0.56956
980	0.946429	0.852445	0.908929	0.802063	0.810714	0.498909
981	0.932143	0.80426	0.869643	0.697138	0.703571	0.385396
982	0.957854	0.879012	0.890805	0.79279	0.770115	0.473585
983	1	1	1	1	0.808429	0.53177
984	0.971429	0.937374	0.833929	0.81814	0.664286	0.381386
985	0.915709	0.760836	0.902299	0.738782	0.716475	0.395893
986	0.977011	0.906041	0.971264	0.899691	0.854406	0.549099
987	0.965517	0.876271	0.921456	0.85514	0.777778	0.489528
988	0.967857	0.904178	0.914286	0.863329	0.828571	0.53496
989	0.925	0.797424	0.876786	0.674043	0.807143	0.49866
990	0.917857	0.813838	0.898214	0.795591	0.65	0.3535
991	0.977011	0.930115	0.913793	0.87247	0.689655	0.395857
992	0.961686	0.894945	0.977011	0.929701	0.758621	0.419116
993	0.980843	0.93769	0.978927	0.94359	0.831418	0.509307
994	0.996169	0.988889	0.996169	0.988889	0.708812	0.394071
995	0.942529	0.809027	0.908046	0.847778	0.735632	0.452591
996	0.982143	0.943012	0.991071	0.971429	0.732143	0.44089
997	0.934866	0.849564	0.833333	0.737817	0.578544	0.307315
998	0.942529	0.858326	0.923372	0.871013	0.616858	0.403014
999	0.967857	0.926429	0.921429	0.868274	0.682143	0.471544
1000	0.927203	0.783194	0.90613	0.844702	0.681992	0.329986
